# Supplementary material for: Accelerometer-based physical activity is associated with the gut microbiota in 8416 individuals in SCAPIS
Source: eBioMedicine. 2024 Jan 31;100:104989. doi: 10.1016/j.ebiom.2024.104989 (PMC10844941; doi:10.1016/j.ebiom.2024.104989)
Supplement: Supplementary Tables S1–S7 [file mmc1.xlsx]

## Sheet: Index
Supplemental Tables for Baldanzi et al.
Table S1	Association between accelerometer variables and alpha diversity metrics assessed with multiple variable linear regression.
Table S2	Likelihood ratio test comparing the explained variability of species abundances between the model main and a nested model.
Table S3	Association between accelerometer variables and metagenomics species assessed with multiple variable linear regression.
Table S4	Heterogeneity between MPA and VPA regression coefficients in the main model.
Table S5	Sensitivity analyses for the 5% FDR significant likelihood ratio test associations using the main model.
Table S6	Likelihood ratio test comparing the explained variability of microbial functional modules abundances between the main model and a nested model.
Table S7	Association between accelerometer variables and gut microbiota functional modules assessed with multiple variable linear regression.

## Sheet: Table S1
Table S1. Association between additive log-ratio (alr) transformed accelerometer variables and alpha diversity metrics assessed with multiple variable linear regression. Time in low-intensity physical activity was used as the reference component in the alr-transformation. The accelerometer variables were jointly analyzed in the models. Main model: age, sex, alcohol intake, smoking, education, cou…
		Main model				Adiposity model
Var	Alpha diversity	Estimate	SE	p-value	N	Estimate	SE	p-value	N
alr-SED	shannon	-0.0169	0.0046	0.000278472	8415	-0.0015	0.0047	0.753307	8411
alr-MPA	shannon	0.0156	0.0049	0.00126238	8415	0.016	0.0048	0.000881256	8411
alr-VPA	shannon	0.0406	0.005	5.71382e-16	8415	0.0293	0.005	4.72279e-09	8411
alr-SED	inverse simpson	-0.3635	0.1511	0.0161471	8415	0.021	0.1545	0.8918	8411
alr-MPA	inverse simpson	0.2318	0.1576	0.141461	8415	0.2444	0.1567	0.118795	8411
alr-VPA	inverse simpson	1.1677	0.1625	7.27712e-13	8415	0.8916	0.1635	5.069e-08	8411
alr-SED	richness	-3.375	0.9247	0.000264102	8415	0.5863	0.9329	0.529723	8411
alr-MPA	richness	3.4217	0.9647	0.000391977	8415	3.4975	0.9459	0.000219145	8411
alr-VPA	richness	6.7889	0.9945	9.33515e-12	8415	3.9195	0.987	7.21403e-05	8411

## Sheet: Table S2
Table S2. Likelihood-ratio test comparing the explained variability of species abundances between the main model and a nested model. Time in low-intensity physical activity was used as the reference component in the additive log-ratio (alr) transformation of the accelerometer variables. Nested model: age, sex, alcohol intake, smoking, education, country of birth, study site, month of acceleromete…
		Likelihood-ratio test			Influential observation
Metagenomic species	Prevalence	p-value	q-value	N	dfbeta	p.value	Genus	Family	Order	Class	Phylum	Superkingdom
Eggerthella lenta HG3A.0225	0.662	3.15405e-26	4.21066e-23	8416	0.095	2.09957e-26	Eggerthella	Eggerthellaceae	Eggerthellales	Coriobacteriia	Actinobacteria	Bacteria
[Ruminococcus] torques HG3A.0088	0.774	2.14542e-25	1.43207e-22	8416	0.07	1.16195e-25	Mediterraneibacter	Lachnospiraceae	Eubacteriales	Clostridia	Firmicutes	Bacteria
Faecalibacterium sp. OF04-11AC HG3A.0070	0.858	4.19143e-24	1.86518e-21	8416	0.059	3.54819e-24	Faecalibacterium	Oscillospiraceae	Eubacteriales	Clostridia	Firmicutes	Bacteria
[Clostridium] symbiosum HG3A.0370	0.358	9.65678e-24	3.22295e-21	8416	0.166	3.79455e-23	Lachnoclostridium	Lachnospiraceae	Eubacteriales	Clostridia	Firmicutes	Bacteria
Enterocloster aldenensis HG3A.0362	0.454	3.14446e-23	8.39571e-21	8416	0.18	9.4128e-23	Enterocloster	Lachnospiraceae	Eubacteriales	Clostridia	Firmicutes	Bacteria
Sellimonas intestinalis HG3A.0417	0.229	5.52473e-22	1.22925e-19	8416	0.221	4.40118e-21	Sellimonas	Lachnospiraceae	Eubacteriales	Clostridia	Firmicutes	Bacteria
Eubacteriales sp. HG3A.0100	0.634	9.98126e-22	1.90357e-19	8416	0.082	1.83661e-21	unclassified	unclassified	Eubacteriales	Clostridia	Firmicutes	Bacteria
[Clostridium] innocuum HG3A.0365	0.505	1.46943e-21	2.45212e-19	8416	0.212	8.02023e-21	Erysipelatoclostridium	Erysipelotrichaceae	Erysipelotrichales	Erysipelotrichia	Firmicutes	Bacteria
Flavonifractor plautii HG3A.0079	0.89	2.93272e-21	3.91518e-19	8416	0.131	5.2631e-21	Flavonifractor	Oscillospiraceae	Eubacteriales	Clostridia	Firmicutes	Bacteria
Enterocloster citroniae HG3A.0285	0.59	2.87442e-21	3.91518e-19	8416	0.192	1.18591e-20	Enterocloster	Lachnospiraceae	Eubacteriales	Clostridia	Firmicutes	Bacteria
Oscillospiraceae sp. HG3A.0060	0.811	6.78259e-21	8.2316e-19	8416	0.082	9.57504e-21	unclassified	Oscillospiraceae	Eubacteriales	Clostridia	Firmicutes	Bacteria
Blautia sp. HG3A.0416	0.213	2.86743e-20	3.19001e-18	8416	0.218	1.15112e-19	Blautia	Lachnospiraceae	Eubacteriales	Clostridia	Firmicutes	Bacteria
Eubacterium sp. AM49-13BH HG3A.0251	0.565	4.32227e-20	4.43864e-18	8416	0.105	1.00855e-19	Eubacterium	Eubacteriaceae	Eubacteriales	Clostridia	Firmicutes	Bacteria
Streptococcus anginosus HG3A.0680	0.242	6.18686e-20	5.89962e-18	8416	0.377	8.46757e-19	Streptococcus	Streptococcaceae	Lactobacillales	Bacilli	Firmicutes	Bacteria
Lachnospiraceae sp. HG3A.0043	0.898	8.68795e-20	7.42431e-18	8416	0.077	2.42964e-19	unclassified	Lachnospiraceae	Eubacteriales	Clostridia	Firmicutes	Bacteria
Intestinibacillus sp. Marseille-P4005 HG3A.0168	0.817	8.89805e-20	7.42431e-18	8416	0.14	1.75436e-19	Intestinibacillus	Eubacteriaceae	Eubacteriales	Clostridia	Firmicutes	Bacteria
Oscillibacter sp. HG3A.0046	0.849	6.74686e-19	5.29827e-17	8416	0.082	1.12098e-18	Oscillibacter	Oscillospiraceae	Eubacteriales	Clostridia	Firmicutes	Bacteria
[Ruminococcus] gnavus HG3A.0239	0.42	2.32293e-18	1.72284e-16	8416	0.18	7.34195e-18	Mediterraneibacter	Lachnospiraceae	Eubacteriales	Clostridia	Firmicutes	Bacteria
Faecalibacterium prausnitzii HG3A.0241	0.809	1.03019e-17	7.23841e-16	8416	0.077	1.81601e-17	Faecalibacterium	Oscillospiraceae	Eubacteriales	Clostridia	Firmicutes	Bacteria
Eubacteriales sp. HG3A.0083	0.73	1.10447e-16	7.37234e-15	8416	0.049	8.65327e-17	unclassified	unclassified	Eubacteriales	Clostridia	Firmicutes	Bacteria
Lachnospiraceae sp. HG3A.0217	0.365	1.54768e-16	9.83883e-15	8416	0.106	2.84247e-16	unclassified	Lachnospiraceae	Eubacteriales	Clostridia	Firmicutes	Bacteria
Eubacteriales sp. HG3A.0087	0.768	1.6541e-16	1.00374e-14	8416	0.057	2.75847e-16	unclassified	unclassified	Eubacteriales	Clostridia	Firmicutes	Bacteria
Eubacteriales sp. HG3A.0084	0.715	2.39691e-16	1.35511e-14	8416	0.047	2.65457e-16	unclassified	unclassified	Eubacteriales	Clostridia	Firmicutes	Bacteria
Anaerostipes caccae HG3A.0747	0.137	2.43615e-16	1.35511e-14	8416	0.25	1.67775e-15	Anaerostipes	Lachnospiraceae	Eubacteriales	Clostridia	Firmicutes	Bacteria
Lachnospiraceae sp. HG3A.0180	0.61	3.07114e-16	1.63999e-14	8416	0.061	3.99479e-16	unclassified	Lachnospiraceae	Eubacteriales	Clostridia	Firmicutes	Bacteria
Oscillibacter sp. PEA192 HG3A.0021	0.978	7.88073e-16	4.04645e-14	8416	0.114	1.63932e-15	Oscillibacter	Oscillospiraceae	Eubacteriales	Clostridia	Firmicutes	Bacteria
Enterocloster clostridioformis HG3A.0686	0.123	9.46938e-16	4.68208e-14	8416	0.276	6.59668e-15	Enterocloster	Lachnospiraceae	Eubacteriales	Clostridia	Firmicutes	Bacteria
Lachnospiraceae sp. HG3A.0393	0.213	1.06228e-15	5.06482e-14	8416	0.102	2.81136e-15	unclassified	Lachnospiraceae	Eubacteriales	Clostridia	Firmicutes	Bacteria
Oscillospiraceae sp. HG3A.0210	0.443	2.36184e-15	1.08726e-13	8416	0.091	3.39553e-15	unclassified	Oscillospiraceae	Eubacteriales	Clostridia	Firmicutes	Bacteria
Ruthenibacterium lactatiformans HG3A.0020	0.987	7.15964e-15	3.18604e-13	8416	0.224	2.30576e-14	Ruthenibacterium	Oscillospiraceae	Eubacteriales	Clostridia	Firmicutes	Bacteria
Oscillospiraceae sp. HG3A.0072	0.791	7.57166e-15	3.2607e-13	8416	0.096	5.989e-15	unclassified	Oscillospiraceae	Eubacteriales	Clostridia	Firmicutes	Bacteria
Hungatella hathewayi HG3A.0455	0.358	8.28026e-15	3.45442e-13	8416	0.12	4.38133e-14	Hungatella	Clostridiaceae	Eubacteriales	Clostridia	Firmicutes	Bacteria
Lachnospiraceae sp. HG3A.0236	0.63	9.29777e-15	3.76137e-13	8416	0.077	1.59361e-14	unclassified	Lachnospiraceae	Eubacteriales	Clostridia	Firmicutes	Bacteria
Eubacteriales sp. HG3A.0312	0.243	9.61426e-15	3.77501e-13	8416	0.084	1.63604e-14	unclassified	unclassified	Eubacteriales	Clostridia	Firmicutes	Bacteria
Eubacteriales sp. HG3A.0118	0.703	1.01916e-14	3.88735e-13	8416	0.061	1.08848e-14	unclassified	unclassified	Eubacteriales	Clostridia	Firmicutes	Bacteria
Eubacteriales sp. HG3A.0132	0.542	1.20579e-14	4.47148e-13	8416	0.042	1.58082e-14	unclassified	unclassified	Eubacteriales	Clostridia	Firmicutes	Bacteria
Lactobacillus gasseri HG3A.0884	0.097	1.25799e-14	4.53897e-13	8416	0.305	3.24594e-12	Lactobacillus	Lactobacillaceae	Lactobacillales	Bacilli	Firmicutes	Bacteria
Eubacteriales sp. HG3A.0113	0.652	1.32027e-14	4.54544e-13	8416	0.072	2.13452e-14	unclassified	unclassified	Eubacteriales	Clostridia	Firmicutes	Bacteria
Anaerotruncus colihominis HG3A.0307	0.611	1.32788e-14	4.54544e-13	8416	0.169	4.39694e-14	Anaerotruncus	Oscillospiraceae	Eubacteriales	Clostridia	Firmicutes	Bacteria
Eubacteriales sp. HG3A.0102	0.682	1.63947e-14	5.47172e-13	8416	0.082	2.38651e-14	unclassified	unclassified	Eubacteriales	Clostridia	Firmicutes	Bacteria
Clostridiaceae sp. HG3A.0238	0.512	1.93176e-14	6.29e-13	8416	0.088	3.165e-14	unclassified	Clostridiaceae	Eubacteriales	Clostridia	Firmicutes	Bacteria
Lachnospiraceae sp. HG3A.0172	0.614	2.03066e-14	6.4546e-13	8416	0.091	3.73265e-14	unclassified	Lachnospiraceae	Eubacteriales	Clostridia	Firmicutes	Bacteria
Clostridium sp. AT4 HG3A.0347	0.2	2.97172e-14	9.22615e-13	8416	0.167	9.99419e-14	Clostridium	Clostridiaceae	Eubacteriales	Clostridia	Firmicutes	Bacteria
Faecalibacterium sp. HG3A.0042	0.959	4.48962e-14	1.36219e-12	8416	0.139	1.04034e-13	Faecalibacterium	Oscillospiraceae	Eubacteriales	Clostridia	Firmicutes	Bacteria
Eisenbergiella tayi HG3A.0355	0.542	5.46789e-14	1.62214e-12	8416	0.27	2.51247e-13	Eisenbergiella	Lachnospiraceae	Eubacteriales	Clostridia	Firmicutes	Bacteria
Escherichia coli HG3A.0195	0.609	9.31472e-14	2.70329e-12	8416	0.177	3.06117e-13	Escherichia	Enterobacteriaceae	Enterobacterales	Gammaproteobacteria	Proteobacteria	Bacteria
Eubacteriales sp. HG3A.0188	0.393	9.766e-14	2.77396e-12	8416	0.066	1.62166e-13	unclassified	unclassified	Eubacteriales	Clostridia	Firmicutes	Bacteria
Oscillospiraceae sp. HG3A.0207	0.373	1.15147e-13	3.20253e-12	8416	0.062	1.11145e-13	unclassified	Oscillospiraceae	Eubacteriales	Clostridia	Firmicutes	Bacteria
Eubacteriales sp. HG3A.0125	0.648	2.11591e-13	5.76477e-12	8416	0.053	2.05299e-13	unclassified	unclassified	Eubacteriales	Clostridia	Firmicutes	Bacteria
Eubacteriales sp. HG3A.0085	0.732	2.32689e-13	6.2128e-12	8416	0.083	1.73779e-13	unclassified	unclassified	Eubacteriales	Clostridia	Firmicutes	Bacteria
Faecalibacterium sp. HG3A.0073	0.884	2.58548e-13	6.76788e-12	8416	0.063	3.76064e-13	Faecalibacterium	Oscillospiraceae	Eubacteriales	Clostridia	Firmicutes	Bacteria
Lachnospiraceae sp. HG3A.0890	0.097	3.51906e-13	9.0345e-12	8416	0.451	5.08221e-12	unclassified	Lachnospiraceae	Eubacteriales	Clostridia	Firmicutes	Bacteria
Oscillospiraceae sp. HG3A.0256	0.385	4.76466e-13	1.20016e-11	8416	0.192	9.84221e-13	unclassified	Oscillospiraceae	Eubacteriales	Clostridia	Firmicutes	Bacteria
Lachnoclostridium sp. HG3A.0655	0.196	5.04693e-13	1.24771e-11	8416	0.295	2.98962e-12	Lachnoclostridium	Lachnospiraceae	Eubacteriales	Clostridia	Firmicutes	Bacteria
Eubacteriales sp. HG3A.0162	0.467	8.8332e-13	2.14406e-11	8416	0.062	7.39928e-13	unclassified	unclassified	Eubacteriales	Clostridia	Firmicutes	Bacteria
Mediterraneibacter glycyrrhizinilyticus HG3A.0314	0.315	1.1021e-12	2.62733e-11	8416	0.177	1.95193e-12	Mediterraneibacter	Lachnospiraceae	Eubacteriales	Clostridia	Firmicutes	Bacteria
Oscillospiraceae sp. HG3A.0146	0.737	1.27181e-12	2.92737e-11	8416	0.094	2.27386e-12	unclassified	Oscillospiraceae	Eubacteriales	Clostridia	Firmicutes	Bacteria
Clostridiaceae sp. HG3A.0431	0.183	1.25737e-12	2.92737e-11	8416	0.144	3.50138e-12	unclassified	Clostridiaceae	Eubacteriales	Clostridia	Firmicutes	Bacteria
Anaerotignum lactatifermentans HG3A.0676	0.09	1.38873e-12	3.14229e-11	8416	0.231	4.82435e-12	Anaerotignum	Lachnospiraceae	Eubacteriales	Clostridia	Firmicutes	Bacteria
Oscillospiraceae sp. HG3A.0057	0.814	1.6239e-12	3.55394e-11	8416	0.074	2.18888e-12	unclassified	Oscillospiraceae	Eubacteriales	Clostridia	Firmicutes	Bacteria
Blautia hydrogenotrophica HG3A.0430	0.3	1.60888e-12	3.55394e-11	8416	0.249	7.43162e-12	Blautia	Lachnospiraceae	Eubacteriales	Clostridia	Firmicutes	Bacteria
Hungatella hathewayi HG3A.0287	0.679	2.7785e-12	5.98273e-11	8416	0.139	6.76498e-12	Hungatella	Clostridiaceae	Eubacteriales	Clostridia	Firmicutes	Bacteria
Lachnospiraceae sp. HG3A.0252	0.366	3.43095e-12	7.27035e-11	8416	0.112	5.42599e-12	unclassified	Lachnospiraceae	Eubacteriales	Clostridia	Firmicutes	Bacteria
Alloscardovia omnicolens HG3A.1279	0.081	4.05015e-12	8.44837e-11	8416	0.261	7.00277e-11	Alloscardovia	Bifidobacteriaceae	Bifidobacteriales	Actinomycetia	Actinobacteria	Bacteria
Eubacteriales sp. HG3A.0045	0.908	4.28322e-12	8.66378e-11	8416	0.087	3.31455e-12	unclassified	unclassified	Eubacteriales	Clostridia	Firmicutes	Bacteria
Eubacteriales sp. HG3A.0062	0.805	4.23641e-12	8.66378e-11	8416	0.062	3.50776e-12	unclassified	unclassified	Eubacteriales	Clostridia	Firmicutes	Bacteria
Eubacteriales sp. HG3A.0350	0.203	4.86813e-12	9.69994e-11	8416	0.097	6.68028e-12	unclassified	unclassified	Eubacteriales	Clostridia	Firmicutes	Bacteria
Eubacteriales sp. HG3A.0184	0.44	5.52982e-12	1.08563e-10	8416	0.074	8.48035e-12	unclassified	unclassified	Eubacteriales	Clostridia	Firmicutes	Bacteria
Eubacteriales sp. HG3A.0322	0.258	5.98161e-12	1.15731e-10	8416	0.083	9.97422e-12	unclassified	unclassified	Eubacteriales	Clostridia	Firmicutes	Bacteria
Eubacteriales sp. HG3A.0405	0.184	1.09792e-11	2.09389e-10	8416	0.115	2.86286e-11	unclassified	unclassified	Eubacteriales	Clostridia	Firmicutes	Bacteria
Eisenbergiella massiliensis HG3A.0425	0.359	1.12594e-11	2.11708e-10	8416	0.194	3.85584e-11	Eisenbergiella	Lachnospiraceae	Eubacteriales	Clostridia	Firmicutes	Bacteria
Lachnospiraceae sp. HG3A.0040	0.907	1.18791e-11	2.20258e-10	8416	0.073	1.0201e-11	unclassified	Lachnospiraceae	Eubacteriales	Clostridia	Firmicutes	Bacteria
Eubacteriales sp. HG3A.0335	0.192	1.39315e-11	2.54774e-10	8416	0.26	2.03148e-11	unclassified	unclassified	Eubacteriales	Clostridia	Firmicutes	Bacteria
Eubacteriales sp. HG3A.0284	0.441	1.42052e-11	2.56269e-10	8416	0.079	2.161e-11	unclassified	unclassified	Eubacteriales	Clostridia	Firmicutes	Bacteria
Lachnospiraceae sp. HG3A.0127	0.591	1.67387e-11	2.97949e-10	8416	0.067	2.31921e-11	unclassified	Lachnospiraceae	Eubacteriales	Clostridia	Firmicutes	Bacteria
Eubacteriales sp. HG3A.0161	0.645	1.87759e-11	3.29814e-10	8416	0.069	2.35441e-11	unclassified	unclassified	Eubacteriales	Clostridia	Firmicutes	Bacteria
Clostridium sp. OF03-18AA HG3A.0119	0.749	1.91334e-11	3.31729e-10	8416	0.096	1.62724e-11	Clostridium	Clostridiaceae	Eubacteriales	Clostridia	Firmicutes	Bacteria
Lachnospiraceae sp. HG3A.0257	0.367	1.96666e-11	3.36601e-10	8416	0.083	2.59327e-11	unclassified	Lachnospiraceae	Eubacteriales	Clostridia	Firmicutes	Bacteria
Eubacteriales sp. HG3A.0179	0.561	4.36355e-11	7.37385e-10	8416	0.094	8.11307e-11	unclassified	unclassified	Eubacteriales	Clostridia	Firmicutes	Bacteria
Eubacteriales sp. HG3A.0136	0.676	4.6837e-11	7.733e-10	8416	0.052	4.50644e-11	unclassified	unclassified	Eubacteriales	Clostridia	Firmicutes	Bacteria
Blautia producta HG3A.0619	0.154	4.69193e-11	7.733e-10	8416	0.208	9.75031e-11	Blautia	Lachnospiraceae	Eubacteriales	Clostridia	Firmicutes	Bacteria
Faecalibacterium prausnitzii HG3A.0025	0.961	5.18018e-11	8.43359e-10	8416	0.083	1.30193e-10	Faecalibacterium	Oscillospiraceae	Eubacteriales	Clostridia	Firmicutes	Bacteria
Eubacteriales sp. HG3A.0264	0.442	5.5329e-11	8.79335e-10	8416	0.078	9.17463e-11	unclassified	unclassified	Eubacteriales	Clostridia	Firmicutes	Bacteria
Coprococcus sp. AM27-12LB HG3A.0687	0.056	5.50298e-11	8.79335e-10	8416	0.381	1.84959e-10	Coprococcus	Lachnospiraceae	Eubacteriales	Clostridia	Firmicutes	Bacteria
Eubacteriales sp. HG3A.0232	0.444	6.79547e-11	1.06729e-09	8416	0.099	1.2911e-10	unclassified	unclassified	Eubacteriales	Clostridia	Firmicutes	Bacteria
Veillonella rogosae HG3A.0324	0.492	8.20734e-11	1.27405e-09	8416	0.089	6.91361e-11	Veillonella	Veillonellaceae	Veillonellales	Negativicutes	Firmicutes	Bacteria
Eubacteriales sp. HG3A.0242	0.462	8.84954e-11	1.35795e-09	8416	0.069	8.78311e-11	unclassified	unclassified	Eubacteriales	Clostridia	Firmicutes	Bacteria
Eubacteriales sp. HG3A.0249	0.277	9.06497e-11	1.3752e-09	8416	0.069	1.29994e-10	unclassified	unclassified	Eubacteriales	Clostridia	Firmicutes	Bacteria
Blautia sp. SG-772 HG3A.0063	0.839	9.42012e-11	1.41302e-09	8416	0.065	9.50879e-11	Blautia	Lachnospiraceae	Eubacteriales	Clostridia	Firmicutes	Bacteria
Oscillospiraceae sp. HG3A.0074	0.776	1.04097e-10	1.54036e-09	8416	0.053	8.82801e-11	unclassified	Oscillospiraceae	Eubacteriales	Clostridia	Firmicutes	Bacteria
Coprococcus eutactus HG3A.0155	0.554	1.04998e-10	1.54036e-09	8416	0.058	1.26217e-10	Coprococcus	Lachnospiraceae	Eubacteriales	Clostridia	Firmicutes	Bacteria
Eubacteriales sp. HG3A.0498	0.099	1.06245e-10	1.5417e-09	8416	0.207	2.55498e-10	unclassified	unclassified	Eubacteriales	Clostridia	Firmicutes	Bacteria
Eubacteriales sp. HG3A.0321	0.279	1.57002e-10	2.23491e-09	8416	0.087	1.97982e-10	unclassified	unclassified	Eubacteriales	Clostridia	Firmicutes	Bacteria
Erysipelatoclostridium ramosum HG3A.0538	0.197	1.57365e-10	2.23491e-09	8416	0.266	5.78057e-10	Erysipelatoclostridium	Erysipelotrichaceae	Erysipelotrichales	Erysipelotrichia	Firmicutes	Bacteria
Hungatella hathewayi HG3A.0451	0.417	1.68196e-10	2.3636e-09	8416	0.147	5.79307e-10	Hungatella	Clostridiaceae	Eubacteriales	Clostridia	Firmicutes	Bacteria
Eubacteriales sp. HG3A.0151	0.529	1.85702e-10	2.58242e-09	8416	0.081	2.52136e-10	unclassified	unclassified	Eubacteriales	Clostridia	Firmicutes	Bacteria
Butyricicoccus sp. OM04-18BH HG3A.0139	0.555	2.26834e-10	3.12189e-09	8416	0.076	3.52857e-10	Butyricicoccus	Clostridiaceae	Eubacteriales	Clostridia	Firmicutes	Bacteria
Eubacteriales sp. HG3A.0269	0.35	2.42055e-10	3.29738e-09	8416	0.066	2.80592e-10	unclassified	unclassified	Eubacteriales	Clostridia	Firmicutes	Bacteria
Eubacteriales sp. HG3A.0013	0.945	3.87436e-10	5.22452e-09	8416	0.178	1.04092e-09	unclassified	unclassified	Eubacteriales	Clostridia	Firmicutes	Bacteria
Haemophilus parainfluenzae HG3A.0181	0.543	5.5711e-10	7.43742e-09	8416	0.091	1.0255e-09	Haemophilus	Pasteurellaceae	Pasteurellales	Gammaproteobacteria	Proteobacteria	Bacteria
Streptococcus oralis subsp. oralis HG3A.0705	0.419	6.81855e-10	9.01264e-09	8416	0.338	3.74085e-09	Streptococcus	Streptococcaceae	Lactobacillales	Bacilli	Firmicutes	Bacteria
Eubacteriales sp. HG3A.0069	0.863	7.85203e-10	1.02114e-08	8416	0.109	1.08852e-09	unclassified	unclassified	Eubacteriales	Clostridia	Firmicutes	Bacteria
Bifidobacterium dentium HG3A.0579	0.219	7.87844e-10	1.02114e-08	8416	0.244	3.56059e-09	Bifidobacterium	Bifidobacteriaceae	Bifidobacteriales	Actinomycetia	Actinobacteria	Bacteria
Dielma fastidiosa HG3A.0400	0.402	1.05374e-09	1.35264e-08	8416	0.115	2.28255e-09	Dielma	Erysipelotrichaceae	Erysipelotrichales	Erysipelotrichia	Firmicutes	Bacteria
Eubacteriales sp. HG3A.0396	0.184	1.1223e-09	1.42692e-08	8416	0.092	1.42793e-09	unclassified	unclassified	Eubacteriales	Clostridia	Firmicutes	Bacteria
Eubacteriales sp. HG3A.0699	0.174	1.17783e-09	1.4834e-08	8416	0.313	4.89875e-09	unclassified	unclassified	Eubacteriales	Clostridia	Firmicutes	Bacteria
Eubacteriales sp. HG3A.0250	0.371	1.27668e-09	1.59287e-08	8416	0.078	1.39353e-09	unclassified	unclassified	Eubacteriales	Clostridia	Firmicutes	Bacteria
Blautia producta HG3A.0905	0.082	1.32499e-09	1.63783e-08	8416	0.279	5.19937e-09	Blautia	Lachnospiraceae	Eubacteriales	Clostridia	Firmicutes	Bacteria
Eubacteriales sp. HG3A.0373	0.169	1.67647e-09	2.05329e-08	8416	0.094	2.57364e-09	unclassified	unclassified	Eubacteriales	Clostridia	Firmicutes	Bacteria
Coprococcus comes HG3A.0016	0.935	1.70358e-09	2.06753e-08	8416	0.117	4.7488e-09	Coprococcus	Lachnospiraceae	Eubacteriales	Clostridia	Firmicutes	Bacteria
Eubacteriales sp. HG3A.0528	0.089	2.045e-09	2.45953e-08	8416	0.125	3.93179e-09	unclassified	unclassified	Eubacteriales	Clostridia	Firmicutes	Bacteria
Eubacteriales sp. HG3A.0137	0.559	2.40445e-09	2.86602e-08	8416	0.057	2.78665e-09	unclassified	unclassified	Eubacteriales	Clostridia	Firmicutes	Bacteria
Lachnospiraceae sp. HG3A.0233	0.38	2.55e-09	3.01261e-08	8416	0.136	4.29831e-09	unclassified	Lachnospiraceae	Eubacteriales	Clostridia	Firmicutes	Bacteria
Clostridium sp. AF37-5 HG3A.0076	0.776	2.60012e-09	3.04488e-08	8416	0.062	2.25913e-09	Clostridium	Clostridiaceae	Eubacteriales	Clostridia	Firmicutes	Bacteria
Lachnospiraceae sp. HG3A.1325	0.028	2.74249e-09	3.18367e-08	8416	0.387	1.20417e-08	unclassified	Lachnospiraceae	Eubacteriales	Clostridia	Firmicutes	Bacteria
Eubacteriales sp. HG3A.0234	0.323	3.08609e-09	3.55166e-08	8416	0.089	4.27895e-09	unclassified	unclassified	Eubacteriales	Clostridia	Firmicutes	Bacteria
Streptococcus parasanguinis HG3A.0117	0.87	3.27107e-09	3.71958e-08	8416	0.117	1.0559e-08	Streptococcus	Streptococcaceae	Lactobacillales	Bacilli	Firmicutes	Bacteria
Oscillibacter sp. HG3A.0245	0.607	3.28772e-09	3.71958e-08	8416	0.076	4.42702e-09	Oscillibacter	Oscillospiraceae	Eubacteriales	Clostridia	Firmicutes	Bacteria
Eubacteriales sp. HG3A.0353	0.487	3.77385e-09	4.23369e-08	8416	0.163	9.47705e-09	unclassified	unclassified	Eubacteriales	Clostridia	Firmicutes	Bacteria
Dorea longicatena HG3A.0039	0.95	4.24227e-09	4.71953e-08	8416	0.184	1.35932e-08	Dorea	Lachnospiraceae	Eubacteriales	Clostridia	Firmicutes	Bacteria
Eubacteriales sp. HG3A.0254	0.28	4.54054e-09	5.00961e-08	8416	0.147	8.0124e-09	unclassified	unclassified	Eubacteriales	Clostridia	Firmicutes	Bacteria
Amedibacillus dolichus HG3A.0798	0.088	4.59762e-09	5.031e-08	8416	0.29	9.50067e-09	Amedibacillus	Erysipelotrichaceae	Erysipelotrichales	Erysipelotrichia	Firmicutes	Bacteria
Eubacteriales sp. HG3A.0120	0.62	4.76235e-09	5.16889e-08	8416	0.048	6.81962e-09	unclassified	unclassified	Eubacteriales	Clostridia	Firmicutes	Bacteria
Firmicutes sp. HG3A.0398	0.233	4.84407e-09	5.21519e-08	8416	0.109	8.01743e-09	unclassified	unclassified	unclassified	unclassified	Firmicutes	Bacteria
Streptococcus mutans HG3A.0677	0.233	5.07176e-09	5.41664e-08	8416	0.394	3.77078e-08	Streptococcus	Streptococcaceae	Lactobacillales	Bacilli	Firmicutes	Bacteria
Ruminococcus sp. HG3A.0337	0.279	5.36862e-09	5.68818e-08	8416	0.118	8.35734e-09	Ruminococcus	Oscillospiraceae	Eubacteriales	Clostridia	Firmicutes	Bacteria
Faecalibacterium prausnitzii HG3A.0017	0.968	5.85206e-09	6.15157e-08	8416	0.154	1.34275e-08	Faecalibacterium	Oscillospiraceae	Eubacteriales	Clostridia	Firmicutes	Bacteria
Peptostreptococcaceae sp. HG3A.0200	0.476	6.6723e-09	6.959e-08	8416	0.082	5.91728e-09	unclassified	Peptostreptococcaceae	Eubacteriales	Clostridia	Firmicutes	Bacteria
Eubacteriales sp. HG3A.0092	0.757	7.17482e-09	7.4251e-08	8416	0.093	5.33716e-09	unclassified	unclassified	Eubacteriales	Clostridia	Firmicutes	Bacteria
Eubacteriales sp. HG3A.0196	0.464	7.82896e-09	8.03974e-08	8416	0.062	8.11059e-09	unclassified	unclassified	Eubacteriales	Clostridia	Firmicutes	Bacteria
Clostridium sp. HG3A.0059	0.873	8.16877e-09	8.32466e-08	8416	0.114	1.56025e-08	Clostridium	Clostridiaceae	Eubacteriales	Clostridia	Firmicutes	Bacteria
Oscillospiraceae sp. HG3A.1203	0.051	8.24071e-09	8.33436e-08	8416	0.349	4.10184e-08	unclassified	Oscillospiraceae	Eubacteriales	Clostridia	Firmicutes	Bacteria
Blautia obeum HG3A.0001	0.996	8.50118e-09	8.53314e-08	8416	0.12	1.58211e-08	Blautia	Lachnospiraceae	Eubacteriales	Clostridia	Firmicutes	Bacteria
Faecalibacterium prausnitzii HG3A.0029	0.961	8.93787e-09	8.90451e-08	8416	0.085	8.15265e-09	Faecalibacterium	Oscillospiraceae	Eubacteriales	Clostridia	Firmicutes	Bacteria
Eubacteriales sp. HG3A.0148	0.615	9.87609e-09	9.76635e-08	8416	0.051	1.32356e-08	unclassified	unclassified	Eubacteriales	Clostridia	Firmicutes	Bacteria
Eubacteriales sp. HG3A.0197	0.546	1.17699e-08	1.15535e-07	8416	0.076	1.39068e-08	unclassified	unclassified	Eubacteriales	Clostridia	Firmicutes	Bacteria
Clostridium sp. 1001271st1 H5 HG3A.0888	0.207	1.24481e-08	1.21301e-07	8416	0.368	8.35165e-08	Clostridium	Clostridiaceae	Eubacteriales	Clostridia	Firmicutes	Bacteria
Eubacteriales sp. HG3A.0426	0.171	1.25497e-08	1.21405e-07	8416	0.114	1.96458e-08	unclassified	unclassified	Eubacteriales	Clostridia	Firmicutes	Bacteria
Clostridium sp. AF34-13 HG3A.0173	0.474	1.30981e-08	1.25798e-07	8416	0.076	2.04956e-08	Clostridium	Clostridiaceae	Eubacteriales	Clostridia	Firmicutes	Bacteria
Eubacteriales sp. HG3A.0080	0.701	1.3444e-08	1.28199e-07	8416	0.054	1.42551e-08	unclassified	unclassified	Eubacteriales	Clostridia	Firmicutes	Bacteria
Streptococcus gordonii HG3A.0713	0.305	1.60117e-08	1.516e-07	8416	0.32	6.96955e-08	Streptococcus	Streptococcaceae	Lactobacillales	Bacilli	Firmicutes	Bacteria
Eubacteriales sp. HG3A.0392	0.166	1.7052e-08	1.60313e-07	8416	0.125	1.42064e-08	unclassified	unclassified	Eubacteriales	Clostridia	Firmicutes	Bacteria
Eubacteriales sp. HG3A.0260	0.361	1.74263e-08	1.62686e-07	8416	0.099	3.1023e-08	unclassified	unclassified	Eubacteriales	Clostridia	Firmicutes	Bacteria
Coprococcus catus HG3A.0037	0.9	2.05777e-08	1.90772e-07	8416	0.173	3.9529e-08	Coprococcus	Lachnospiraceae	Eubacteriales	Clostridia	Firmicutes	Bacteria
Massilimicrobiota timonensis HG3A.0825	0.175	2.16534e-08	1.9936e-07	8416	0.308	1.36463e-07	Massilimicrobiota	Erysipelotrichaceae	Erysipelotrichales	Erysipelotrichia	Firmicutes	Bacteria
Erysipelotrichaceae sp. HG3A.0867	0.107	2.36762e-08	2.16491e-07	8416	0.401	1.47597e-07	unclassified	Erysipelotrichaceae	Erysipelotrichales	Erysipelotrichia	Firmicutes	Bacteria
Eubacteriales sp. HG3A.0377	0.249	2.72559e-08	2.47528e-07	8416	0.184	4.8727e-08	unclassified	unclassified	Eubacteriales	Clostridia	Firmicutes	Bacteria
Firmicutes sp. HG3A.0397	0.18	2.92108e-08	2.63489e-07	8416	0.099	3.82309e-08	unclassified	unclassified	unclassified	unclassified	Firmicutes	Bacteria
Ruminococcus sp. AF21-42 HG3A.0111	0.654	2.94542e-08	2.63902e-07	8416	0.056	2.96497e-08	Ruminococcus	Oscillospiraceae	Eubacteriales	Clostridia	Firmicutes	Bacteria
Escherichia marmotae HG3A.1282	0.136	4.08861e-08	3.63886e-07	8416	0.307	1.89693e-07	Escherichia	Enterobacteriaceae	Enterobacterales	Gammaproteobacteria	Proteobacteria	Bacteria
Lachnospiraceae sp. HG3A.0629	0.231	4.37269e-08	3.86592e-07	8416	0.281	2.13943e-07	unclassified	Lachnospiraceae	Eubacteriales	Clostridia	Firmicutes	Bacteria
Romboutsia timonensis HG3A.0053	0.91	4.73581e-08	4.15941e-07	8416	0.128	8.26999e-08	Romboutsia	Peptostreptococcaceae	Eubacteriales	Clostridia	Firmicutes	Bacteria
Eubacteriales sp. HG3A.0383	0.199	5.01575e-08	4.37649e-07	8416	0.111	8.32258e-08	unclassified	unclassified	Eubacteriales	Clostridia	Firmicutes	Bacteria
Lachnospiraceae sp. HG3A.0414	0.43	5.2996e-08	4.59414e-07	8416	0.146	1.02087e-07	unclassified	Lachnospiraceae	Eubacteriales	Clostridia	Firmicutes	Bacteria
Blautia sp. AF19-10LB HG3A.0157	0.604	6.93569e-08	5.97364e-07	8416	0.09	1.12336e-07	Blautia	Lachnospiraceae	Eubacteriales	Clostridia	Firmicutes	Bacteria
Firmicutes sp. HG3A.0341	0.238	7.06476e-08	6.0458e-07	8416	0.11	1.34433e-07	unclassified	unclassified	unclassified	unclassified	Firmicutes	Bacteria
Lachnospiraceae sp. HG3A.0399	0.284	8.42291e-08	7.16216e-07	8416	0.101	1.9746e-07	unclassified	Lachnospiraceae	Eubacteriales	Clostridia	Firmicutes	Bacteria
Prevotella copri HG3A.0237	0.328	8.69179e-08	7.34402e-07	8416	0.087	1.19649e-07	Prevotella	Prevotellaceae	Bacteroidales	Bacteroidia	Bacteroidetes	Bacteria
Eubacteriales sp. HG3A.0427	0.235	8.9915e-08	7.54947e-07	8416	0.102	1.55842e-07	unclassified	unclassified	Eubacteriales	Clostridia	Firmicutes	Bacteria
Clostridium sp. AM49-4BH HG3A.0097	0.696	9.55453e-08	7.97206e-07	8416	0.06	9.82586e-08	Clostridium	Clostridiaceae	Eubacteriales	Clostridia	Firmicutes	Bacteria
Eubacteriales sp. HG3A.0580	0.169	1.13955e-07	9.44902e-07	8416	0.136	4.84848e-07	unclassified	unclassified	Eubacteriales	Clostridia	Firmicutes	Bacteria
Eubacteriales sp. HG3A.0509	0.114	1.24354e-07	1.02477e-06	8416	0.173	2.13489e-07	unclassified	unclassified	Eubacteriales	Clostridia	Firmicutes	Bacteria
Eubacteriales sp. HG3A.0685	0.079	1.43608e-07	1.17617e-06	8416	0.146	3.20586e-07	unclassified	unclassified	Eubacteriales	Clostridia	Firmicutes	Bacteria
Eubacteriales sp. HG3A.0215	0.369	1.8398e-07	1.48857e-06	8416	0.066	2.33091e-07	unclassified	unclassified	Eubacteriales	Clostridia	Firmicutes	Bacteria
Eubacteriales sp. HG3A.0506	0.276	1.83748e-07	1.48857e-06	8416	0.18	2.97542e-07	unclassified	unclassified	Eubacteriales	Clostridia	Firmicutes	Bacteria
Firmicutes sp. HG3A.0526	0.117	1.94924e-07	1.56761e-06	8416	0.106	3.24458e-07	unclassified	unclassified	unclassified	unclassified	Firmicutes	Bacteria
Porphyromonadaceae sp. HG3A.1216	0.083	2.04533e-07	1.63504e-06	8416	0.246	1.0726e-06	unclassified	Porphyromonadaceae	Bacteroidales	Bacteroidia	Bacteroidetes	Bacteria
Eubacteriales sp. HG3A.0421	0.201	2.15008e-07	1.70854e-06	8416	0.148	3.10798e-07	unclassified	unclassified	Eubacteriales	Clostridia	Firmicutes	Bacteria
Eubacteriales sp. HG3A.0692	0.109	2.18967e-07	1.72971e-06	8416	0.257	4.59549e-07	unclassified	unclassified	Eubacteriales	Clostridia	Firmicutes	Bacteria
Erysipelotrichales sp. HG3A.0809	0.054	2.2124e-07	1.73738e-06	8416	0.326	4.9951e-07	unclassified	unclassified	Erysipelotrichales	Erysipelotrichia	Firmicutes	Bacteria
Eubacteriales sp. HG3A.0309	0.242	2.37459e-07	1.85384e-06	8416	0.084	3.92135e-07	unclassified	unclassified	Eubacteriales	Clostridia	Firmicutes	Bacteria
Eubacteriales sp. HG3A.0480	0.244	2.43927e-07	1.89327e-06	8416	0.095	4.32136e-07	unclassified	unclassified	Eubacteriales	Clostridia	Firmicutes	Bacteria
Limosilactobacillus fermentum HG3A.0990	0.057	2.56813e-07	1.98177e-06	8416	0.572	1.8387e-06	Limosilactobacillus	Lactobacillaceae	Lactobacillales	Bacilli	Firmicutes	Bacteria
Eubacteriales sp. HG3A.0235	0.358	2.66317e-07	2.04329e-06	8416	0.07	3.18391e-07	unclassified	unclassified	Eubacteriales	Clostridia	Firmicutes	Bacteria
Oscillospiraceae sp. HG3A.0375	0.332	2.8611e-07	2.18261e-06	8416	0.091	4.03819e-07	unclassified	Oscillospiraceae	Eubacteriales	Clostridia	Firmicutes	Bacteria
Eubacteriales sp. HG3A.0511	0.22	3.15341e-07	2.39194e-06	8416	0.314	1.45373e-06	unclassified	unclassified	Eubacteriales	Clostridia	Firmicutes	Bacteria
Eubacteriales sp. HG3A.0443	0.131	3.46958e-07	2.61688e-06	8416	0.103	5.11979e-07	unclassified	unclassified	Eubacteriales	Clostridia	Firmicutes	Bacteria
Eubacteriales sp. HG3A.0594	0.097	3.58527e-07	2.68895e-06	8416	0.151	4.5784e-07	unclassified	unclassified	Eubacteriales	Clostridia	Firmicutes	Bacteria
Veillonella dispar HG3A.0227	0.676	3.77486e-07	2.81533e-06	8416	0.125	6.24191e-07	Veillonella	Veillonellaceae	Veillonellales	Negativicutes	Firmicutes	Bacteria
Clostridia sp. HG3A.0515	0.169	3.81688e-07	2.83085e-06	8416	0.211	5.31369e-07	unclassified	unclassified	unclassified	Clostridia	Firmicutes	Bacteria
[Clostridium] hylemonae HG3A.1580	0.208	4.22783e-07	3.11832e-06	8416	0.161	1.81677e-06	Lachnoclostridium	Lachnospiraceae	Eubacteriales	Clostridia	Firmicutes	Bacteria
Ruminococcus sp. AM36-2AA HG3A.0096	0.931	4.55762e-07	3.34309e-06	8416	0.071	6.57047e-07	Ruminococcus	Oscillospiraceae	Eubacteriales	Clostridia	Firmicutes	Bacteria
Anaeromassilibacillus sp. Marseille-P3371 HG3A.0304	0.304	4.98069e-07	3.63346e-06	8416	0.196	1.41141e-06	Anaeromassilibacillus	Oscillospiraceae	Eubacteriales	Clostridia	Firmicutes	Bacteria
Eubacteriales sp. HG3A.0502	0.136	5.63246e-07	4.08179e-06	8416	0.117	7.72755e-07	unclassified	unclassified	Eubacteriales	Clostridia	Firmicutes	Bacteria
Clostridia sp. HG3A.0661	0.062	5.65641e-07	4.08179e-06	8416	0.121	8.73228e-07	unclassified	unclassified	unclassified	Clostridia	Firmicutes	Bacteria
Eubacteriales sp. HG3A.0349	0.216	6.02245e-07	4.32256e-06	8416	0.123	6.79821e-07	unclassified	unclassified	Eubacteriales	Clostridia	Firmicutes	Bacteria
Faecalibacterium prausnitzii HG3A.0010	0.976	6.58086e-07	4.6981e-06	8416	0.172	1.72441e-06	Faecalibacterium	Oscillospiraceae	Eubacteriales	Clostridia	Firmicutes	Bacteria
Eubacteriales sp. HG3A.0518	0.16	6.74322e-07	4.78841e-06	8416	0.111	1.02066e-06	unclassified	unclassified	Eubacteriales	Clostridia	Firmicutes	Bacteria
Eubacteriales sp. HG3A.1101	0.038	6.86399e-07	4.84837e-06	8416	0.431	3.90823e-06	unclassified	unclassified	Eubacteriales	Clostridia	Firmicutes	Bacteria
Eubacteriales sp. HG3A.0103	0.855	7.45427e-07	5.2376e-06	8416	0.065	7.39753e-07	unclassified	unclassified	Eubacteriales	Clostridia	Firmicutes	Bacteria
Clostridia sp. HG3A.1020	0.053	7.76643e-07	5.42837e-06	8416	0.237	1.25113e-06	unclassified	unclassified	unclassified	Clostridia	Firmicutes	Bacteria
Merdimonas faecis HG3A.0494	0.214	8.75108e-07	6.08473e-06	8416	0.197	1.51982e-06	Merdimonas	Lachnospiraceae	Eubacteriales	Clostridia	Firmicutes	Bacteria
Firmicutes sp. HG3A.0641	0.125	9.28169e-07	6.42024e-06	8416	0.116	1.3571e-06	unclassified	unclassified	unclassified	unclassified	Firmicutes	Bacteria
Massilicoli timonensis HG3A.0932	0.104	9.52508e-07	6.55463e-06	8416	0.477	8.02119e-06	Massilicoli	Erysipelotrichaceae	Erysipelotrichales	Erysipelotrichia	Firmicutes	Bacteria
Parvimonas micra HG3A.1231	0.095	1.17877e-06	8.07007e-06	8416	0.481	4.67162e-06	Parvimonas	Peptoniphilaceae	Tissierellales	Tissierellia	Firmicutes	Bacteria
Eubacteriales sp. HG3A.0288	0.298	1.3595e-06	9.21288e-06	8416	0.1	1.69454e-06	unclassified	unclassified	Eubacteriales	Clostridia	Firmicutes	Bacteria
Eubacteriales sp. HG3A.0342	0.337	1.3542e-06	9.21288e-06	8416	0.135	1.99844e-06	unclassified	unclassified	Eubacteriales	Clostridia	Firmicutes	Bacteria
Enterocloster asparagiformis HG3A.0466	0.309	1.41315e-06	9.52805e-06	8416	0.211	4.06732e-06	Enterocloster	Lachnospiraceae	Eubacteriales	Clostridia	Firmicutes	Bacteria
Eubacteriales sp. HG3A.0156	0.477	1.46184e-06	9.80685e-06	8416	0.055	1.25302e-06	unclassified	unclassified	Eubacteriales	Clostridia	Firmicutes	Bacteria
Clostridium sp. BSD2780061688st1 H5 HG3A.1296	0.053	1.48279e-06	9.89766e-06	8416	0.507	1.12227e-05	Clostridium	Clostridiaceae	Eubacteriales	Clostridia	Firmicutes	Bacteria
Eubacteriales sp. HG3A.0244	0.315	1.49356e-06	9.91988e-06	8416	0.089	1.90302e-06	unclassified	unclassified	Eubacteriales	Clostridia	Firmicutes	Bacteria
Eubacteriales sp. HG3A.0189	0.457	1.52603e-06	1.00854e-05	8416	0.068	1.90457e-06	unclassified	unclassified	Eubacteriales	Clostridia	Firmicutes	Bacteria
Clostridia sp. HG3A.0470	0.161	1.63951e-06	1.0782e-05	8416	0.138	3.20601e-06	unclassified	unclassified	unclassified	Clostridia	Firmicutes	Bacteria
Eubacteriales sp. HG3A.0600	0.325	1.84106e-06	1.20481e-05	8416	0.106	2.90001e-06	unclassified	unclassified	Eubacteriales	Clostridia	Firmicutes	Bacteria
Eubacteriales sp. HG3A.0664	0.15	1.89972e-06	1.23714e-05	8416	0.264	3.2288e-06	unclassified	unclassified	Eubacteriales	Clostridia	Firmicutes	Bacteria
Eubacteriales sp. HG3A.0154	0.479	2.07512e-06	1.3448e-05	8416	0.074	2.50679e-06	unclassified	unclassified	Eubacteriales	Clostridia	Firmicutes	Bacteria
Lachnoclostridium sp. An131 HG3A.0658	0.22	2.11299e-06	1.36272e-05	8416	0.243	5.96943e-06	Lachnoclostridium	Lachnospiraceae	Eubacteriales	Clostridia	Firmicutes	Bacteria
Eubacteriales sp. HG3A.0486	0.128	2.12537e-06	1.36412e-05	8416	0.11	2.63696e-06	unclassified	unclassified	Eubacteriales	Clostridia	Firmicutes	Bacteria
Rubneribacter badeniensis HG3A.0869	0.119	2.46522e-06	1.57467e-05	8416	0.348	6.98412e-06	Rubneribacter	Eggerthellaceae	Eggerthellales	Coriobacteriia	Actinobacteria	Bacteria
Ruminococcus sp. HG3A.0126	0.604	2.64279e-06	1.68006e-05	8416	0.059	2.74e-06	Ruminococcus	Oscillospiraceae	Eubacteriales	Clostridia	Firmicutes	Bacteria
Erysipelotrichales sp. HG3A.1207	0.029	2.73315e-06	1.72927e-05	8416	0.333	5.67052e-05	unclassified	unclassified	Erysipelotrichales	Erysipelotrichia	Firmicutes	Bacteria
Eubacteriales sp. HG3A.0149	0.524	2.92005e-06	1.83017e-05	8416	0.052	3.34371e-06	unclassified	unclassified	Eubacteriales	Clostridia	Firmicutes	Bacteria
Rothia mucilaginosa HG3A.0559	0.266	2.91386e-06	1.83017e-05	8416	0.192	9.51461e-06	Rothia	Micrococcaceae	Micrococcales	Actinomycetia	Actinobacteria	Bacteria
Blastocystis sp. subtype 4 HG3A.0446	0.108	3.55374e-06	2.21693e-05	8416	0.117	6.63623e-06	Blastocystis	Blastocystidae	Opalinata	Bigyra	unclassified	Eukaryota
Streptococcus salivarius HG3A.0071	0.931	3.60126e-06	2.23613e-05	8416	0.116	9.61237e-06	Streptococcus	Streptococcaceae	Lactobacillales	Bacilli	Firmicutes	Bacteria
Clostridia sp. HG3A.0272	0.242	3.67631e-06	2.27217e-05	8416	0.08	4.19797e-06	unclassified	unclassified	unclassified	Clostridia	Firmicutes	Bacteria
Faecalibacterium prausnitzii HG3A.0378	0.854	3.7339e-06	2.29605e-05	8416	0.089	2.91173e-06	Faecalibacterium	Oscillospiraceae	Eubacteriales	Clostridia	Firmicutes	Bacteria
Coprobacillus cateniformis HG3A.0456	0.206	3.74935e-06	2.29605e-05	8416	0.131	7.5956e-06	Coprobacillus	Coprobacillaceae	Erysipelotrichales	Erysipelotrichia	Firmicutes	Bacteria
Eubacteriales sp. HG3A.0280	0.24	3.79028e-06	2.31051e-05	8416	0.111	5.04466e-06	unclassified	unclassified	Eubacteriales	Clostridia	Firmicutes	Bacteria
Ruminococcus sp. AF41-9 HG3A.0203	0.419	3.82565e-06	2.32148e-05	8416	0.099	5.87191e-06	Ruminococcus	Oscillospiraceae	Eubacteriales	Clostridia	Firmicutes	Bacteria
Eubacteriales sp. HG3A.0830	0.053	4.15488e-06	2.50985e-05	8416	0.185	6.86618e-06	unclassified	unclassified	Eubacteriales	Clostridia	Firmicutes	Bacteria
Neglecta timonensis HG3A.0478	0.184	4.47566e-06	2.69144e-05	8416	0.308	2.11717e-05	Neglecta	unclassified	Eubacteriales	Clostridia	Firmicutes	Bacteria
Eubacteriales sp. HG3A.0229	0.345	4.91516e-06	2.92935e-05	8416	0.081	6.48794e-06	unclassified	unclassified	Eubacteriales	Clostridia	Firmicutes	Bacteria
Emergencia timonensis HG3A.0901	0.057	4.90586e-06	2.92935e-05	8416	0.304	1.99008e-05	Emergencia	Clostridiales Family XIII. Incertae Sedis	Eubacteriales	Clostridia	Firmicutes	Bacteria
Eubacteriales sp. HG3A.0718	0.088	5.27444e-06	3.1295e-05	8416	0.201	8.48848e-06	unclassified	unclassified	Eubacteriales	Clostridia	Firmicutes	Bacteria
Eubacteriales sp. HG3A.0221	0.317	5.72673e-06	3.38282e-05	8416	0.081	6.46455e-06	unclassified	unclassified	Eubacteriales	Clostridia	Firmicutes	Bacteria
Lachnospiraceae sp. HG3A.0433	0.351	5.8265e-06	3.4266e-05	8416	0.174	1.1215e-05	unclassified	Lachnospiraceae	Eubacteriales	Clostridia	Firmicutes	Bacteria
Clostridium sp. AF23-8 HG3A.0166	0.435	6.60375e-06	3.86667e-05	8416	0.057	9.15835e-06	Clostridium	Clostridiaceae	Eubacteriales	Clostridia	Firmicutes	Bacteria
Oscillospiraceae sp. HG3A.0683	0.108	6.63778e-06	3.86963e-05	8416	0.148	1.1641e-05	unclassified	Oscillospiraceae	Eubacteriales	Clostridia	Firmicutes	Bacteria
Eubacterium callanderi HG3A.1182	0.067	6.86628e-06	3.98543e-05	8416	0.296	3.11361e-05	Eubacterium	Eubacteriaceae	Eubacteriales	Clostridia	Firmicutes	Bacteria
Eubacteriales sp. HG3A.0555	0.306	8.83002e-06	5.10306e-05	8416	0.185	1.14676e-05	unclassified	unclassified	Eubacteriales	Clostridia	Firmicutes	Bacteria
Eubacteriales sp. HG3A.0153	0.491	9.72107e-06	5.59381e-05	8416	0.064	1.34659e-05	unclassified	unclassified	Eubacteriales	Clostridia	Firmicutes	Bacteria
Eubacteriales sp. HG3A.0226	0.376	9.89704e-06	5.67062e-05	8416	0.065	1.02906e-05	unclassified	unclassified	Eubacteriales	Clostridia	Firmicutes	Bacteria
Eubacteriales sp. HG3A.0473	0.151	1.01983e-05	5.81827e-05	8416	0.155	1.74317e-05	unclassified	unclassified	Eubacteriales	Clostridia	Firmicutes	Bacteria
Eubacteriales sp. HG3A.0557	0.097	1.03466e-05	5.87773e-05	8416	0.123	8.6998e-06	unclassified	unclassified	Eubacteriales	Clostridia	Firmicutes	Bacteria
Firmicutes sp. HG3A.0454	0.117	1.05975e-05	5.99475e-05	8416	0.103	1.1086e-05	unclassified	unclassified	unclassified	unclassified	Firmicutes	Bacteria
Bacteria sp. HG3A.0483	0.197	1.08518e-05	6.11275e-05	8416	0.113	2.02636e-05	unclassified	unclassified	unclassified	unclassified	unclassified	Bacteria
Collinsella stercoris HG3A.1140	0.033	1.1037e-05	6.19091e-05	8416	1.046	0.000334684	Collinsella	Coriobacteriaceae	Coriobacteriales	Coriobacteriia	Actinobacteria	Bacteria
Eubacteriales sp. HG3A.0328	0.196	1.13523e-05	6.34113e-05	8416	0.098	1.51642e-05	unclassified	unclassified	Eubacteriales	Clostridia	Firmicutes	Bacteria
Clostridium sp. M62/1 HG3A.0354	0.316	1.13998e-05	6.34113e-05	8416	0.182	1.89288e-05	Clostridium	Clostridiaceae	Eubacteriales	Clostridia	Firmicutes	Bacteria
Ruminococcus bicirculans HG3A.0067	0.773	1.23678e-05	6.85105e-05	8416	0.113	1.92869e-05	Ruminococcus	Oscillospiraceae	Eubacteriales	Clostridia	Firmicutes	Bacteria
Subdoligranulum sp. APC924/74 HG3A.0015	0.935	1.24621e-05	6.87478e-05	8416	0.257	1.76052e-05	Subdoligranulum	Oscillospiraceae	Eubacteriales	Clostridia	Firmicutes	Bacteria
Eubacteriales sp. HG3A.0864	0.16	1.28119e-05	7.03863e-05	8416	0.166	2.15779e-05	unclassified	unclassified	Eubacteriales	Clostridia	Firmicutes	Bacteria
Lachnospiraceae sp. HG3A.0389	0.192	1.34081e-05	7.33602e-05	8416	0.111	1.81413e-05	unclassified	Lachnospiraceae	Eubacteriales	Clostridia	Firmicutes	Bacteria
Clostridia sp. HG3A.0463	0.115	1.41287e-05	7.69872e-05	8416	0.105	1.90619e-05	unclassified	unclassified	unclassified	Clostridia	Firmicutes	Bacteria
Lachnospiraceae sp. HG3A.0246	0.308	1.4931e-05	8.09778e-05	8416	0.083	1.83138e-05	unclassified	Lachnospiraceae	Eubacteriales	Clostridia	Firmicutes	Bacteria
Firmicutes sp. HG3A.0436	0.132	1.49824e-05	8.09778e-05	8416	0.095	1.18362e-05	unclassified	unclassified	unclassified	unclassified	Firmicutes	Bacteria
Collinsella intestinalis HG3A.0802	0.056	1.51751e-05	8.16884e-05	8416	0.149	3.36333e-05	Collinsella	Coriobacteriaceae	Coriobacteriales	Coriobacteriia	Actinobacteria	Bacteria
Hydrogeniiclostidium mannosilyticum HG3A.0294	0.5	1.56109e-05	8.36972e-05	8416	0.134	2.57584e-05	Hydrogeniiclostidium	Oscillospiraceae	Eubacteriales	Clostridia	Firmicutes	Bacteria
Lachnospiraceae sp. HG3A.0930	0.093	1.59593e-05	8.52225e-05	8416	0.243	3.0893e-05	unclassified	Lachnospiraceae	Eubacteriales	Clostridia	Firmicutes	Bacteria
Erysipelotrichales sp. HG3A.0283	0.281	1.70671e-05	9.0775e-05	8416	0.08	2.40286e-05	unclassified	unclassified	Erysipelotrichales	Erysipelotrichia	Firmicutes	Bacteria
Lachnospiraceae sp. HG3A.0018	0.965	1.73296e-05	9.18054e-05	8416	0.183	3.88566e-05	unclassified	Lachnospiraceae	Eubacteriales	Clostridia	Firmicutes	Bacteria
Oscillospiraceae sp. HG3A.0445	0.204	1.78796e-05	9.43449e-05	8416	0.111	2.24042e-05	unclassified	Oscillospiraceae	Eubacteriales	Clostridia	Firmicutes	Bacteria
Eubacteriales sp. HG3A.0061	0.804	1.82523e-05	9.59326e-05	8416	0.062	2.26251e-05	unclassified	unclassified	Eubacteriales	Clostridia	Firmicutes	Bacteria
Eubacteriales sp. HG3A.0364	0.183	1.99762e-05	0.000104581	8416	0.08	2.69351e-05	unclassified	unclassified	Eubacteriales	Clostridia	Firmicutes	Bacteria
Eubacteriales sp. HG3A.0334	0.183	2.08361e-05	0.000108657	8416	0.087	2.82467e-05	unclassified	unclassified	Eubacteriales	Clostridia	Firmicutes	Bacteria
Lachnoclostridium sp. HG3A.1343	0.067	2.11434e-05	0.000109831	8416	0.385	6.79284e-05	Lachnoclostridium	Lachnospiraceae	Eubacteriales	Clostridia	Firmicutes	Bacteria
Eubacteriales sp. HG3A.0592	0.105	2.12493e-05	0.000109953	8416	0.126	3.20769e-05	unclassified	unclassified	Eubacteriales	Clostridia	Firmicutes	Bacteria
Oscillospiraceae sp. HG3A.1133	0.017	2.37511e-05	0.000122424	8416	0.818	0.00019453	unclassified	Oscillospiraceae	Eubacteriales	Clostridia	Firmicutes	Bacteria
Bilophila wadsworthia HG3A.0049	0.884	2.45307e-05	0.000125956	8416	0.074	2.68955e-05	Bilophila	Desulfovibrionaceae	Desulfovibrionales	Deltaproteobacteria	Proteobacteria	Bacteria
Clostridia sp. HG3A.0140	0.535	2.47098e-05	0.000126389	8416	0.057	2.95941e-05	unclassified	unclassified	unclassified	Clostridia	Firmicutes	Bacteria
Eubacteriales sp. HG3A.0643	0.108	2.50158e-05	0.000127466	8416	0.153	1.35031e-05	unclassified	unclassified	Eubacteriales	Clostridia	Firmicutes	Bacteria
Firmicutes sp. HG3A.0596	0.089	2.52384e-05	0.000128111	8416	0.147	4.60945e-05	unclassified	unclassified	unclassified	unclassified	Firmicutes	Bacteria
Eubacterium sp. HG3A.0214	0.389	2.70312e-05	0.000136692	8416	0.086	3.26136e-05	Eubacterium	Eubacteriaceae	Eubacteriales	Clostridia	Firmicutes	Bacteria
Acidaminococcus intestini HG3A.0407	0.13	2.81807e-05	0.000141967	8416	0.2	6.53745e-05	Acidaminococcus	Acidaminococcaceae	Acidaminococcales	Negativicutes	Firmicutes	Bacteria
Clostridia sp. HG3A.0752	0.079	2.87596e-05	0.000144339	8416	0.147	2.04788e-05	unclassified	unclassified	unclassified	Clostridia	Firmicutes	Bacteria
Firmicutes sp. HG3A.0581	0.089	2.99438e-05	0.000149719	8416	0.14	4.92805e-05	unclassified	unclassified	unclassified	unclassified	Firmicutes	Bacteria
Erysipelotrichales sp. HG3A.0303	0.634	3.36841e-05	0.000167792	8416	0.235	6.80918e-05	unclassified	unclassified	Erysipelotrichales	Erysipelotrichia	Firmicutes	Bacteria
Lachnoclostridium sp. An138 HG3A.0395	0.407	3.42736e-05	0.000170094	8416	0.098	3.18398e-05	Lachnoclostridium	Lachnospiraceae	Eubacteriales	Clostridia	Firmicutes	Bacteria
Oscillospiraceae sp. HG3A.0135	0.668	3.50796e-05	0.000172809	8416	0.067	4.40019e-05	unclassified	Oscillospiraceae	Eubacteriales	Clostridia	Firmicutes	Bacteria
Eubacteriales sp. HG3A.0325	0.226	3.5031e-05	0.000172809	8416	0.109	4.66606e-05	unclassified	unclassified	Eubacteriales	Clostridia	Firmicutes	Bacteria
Eubacteriales sp. HG3A.0204	0.671	3.89148e-05	0.000190997	8416	0.059	3.90205e-05	unclassified	unclassified	Eubacteriales	Clostridia	Firmicutes	Bacteria
Intestinibacter bartlettii HG3A.0115	0.745	3.96542e-05	0.000193913	8416	0.081	6.08586e-05	Intestinibacter	Peptostreptococcaceae	Eubacteriales	Clostridia	Firmicutes	Bacteria
Oscillospiraceae sp. HG3A.0475	0.116	4.22809e-05	0.000206004	8416	0.156	7.79357e-05	unclassified	Oscillospiraceae	Eubacteriales	Clostridia	Firmicutes	Bacteria
Firmicutes sp. HG3A.0587	0.083	4.38758e-05	0.000212593	8416	0.133	7.19153e-05	unclassified	unclassified	unclassified	unclassified	Firmicutes	Bacteria
Oscillospiraceae sp. HG3A.1161	0.045	4.39518e-05	0.000212593	8416	0.436	0.000235742	unclassified	Oscillospiraceae	Eubacteriales	Clostridia	Firmicutes	Bacteria
Pseudoflavonifractor sp. An184 HG3A.0253	0.531	4.49936e-05	0.000216847	8416	0.15	3.8596e-05	Pseudoflavonifractor	Oscillospiraceae	Eubacteriales	Clostridia	Firmicutes	Bacteria
Eubacteriales sp. HG3A.0635	0.454	4.66102e-05	0.000223027	8416	0.172	9.75911e-05	unclassified	unclassified	Eubacteriales	Clostridia	Firmicutes	Bacteria
Clostridia sp. HG3A.0706	0.058	4.65308e-05	0.000223027	8416	0.153	7.44003e-05	unclassified	unclassified	unclassified	Clostridia	Firmicutes	Bacteria
Eubacteriales sp. HG3A.0442	0.216	4.75132e-05	0.000226536	8416	0.117	6.00832e-05	unclassified	unclassified	Eubacteriales	Clostridia	Firmicutes	Bacteria
Anaerostipes hadrus HG3A.0124	0.633	4.92998e-05	0.000234218	8416	0.052	4.37213e-05	Anaerostipes	Lachnospiraceae	Eubacteriales	Clostridia	Firmicutes	Bacteria
Roseburia sp. AM16-25 HG3A.0344	0.223	5.05007e-05	0.000238228	8416	0.079	7.13424e-05	Roseburia	Lachnospiraceae	Eubacteriales	Clostridia	Firmicutes	Bacteria
Oscillospiraceae sp. HG3A.1212	0.049	5.04523e-05	0.000238228	8416	0.297	0.000549984	unclassified	Oscillospiraceae	Eubacteriales	Clostridia	Firmicutes	Bacteria
Eubacteriales sp. HG3A.0438	0.627	5.19619e-05	0.000244257	8416	0.248	0.000125906	unclassified	unclassified	Eubacteriales	Clostridia	Firmicutes	Bacteria
Butyrivibrio crossotus HG3A.0413	0.144	5.25295e-05	0.000246059	8416	0.112	7.67492e-05	Butyrivibrio	Lachnospiraceae	Eubacteriales	Clostridia	Firmicutes	Bacteria
Eubacteriales sp. HG3A.0871	0.031	5.34886e-05	0.000249676	8416	0.391	0.000236985	unclassified	unclassified	Eubacteriales	Clostridia	Firmicutes	Bacteria
Lachnospiraceae sp. HG3A.0831	0.041	6.05219e-05	0.000281522	8416	0.16	0.000103197	unclassified	Lachnospiraceae	Eubacteriales	Clostridia	Firmicutes	Bacteria
Eubacteriales sp. HG3A.0305	0.277	6.15405e-05	0.000285266	8416	0.076	6.21659e-05	unclassified	unclassified	Eubacteriales	Clostridia	Firmicutes	Bacteria
Eubacteriales sp. HG3A.0821	0.043	6.43529e-05	0.00029727	8416	0.173	0.000114751	unclassified	unclassified	Eubacteriales	Clostridia	Firmicutes	Bacteria
Eubacteriales sp. HG3A.0190	0.582	6.47678e-05	0.000298155	8416	0.177	0.000143454	unclassified	unclassified	Eubacteriales	Clostridia	Firmicutes	Bacteria
Eubacteriales sp. HG3A.0123	0.619	6.81426e-05	0.000312613	8416	0.096	9.9447e-05	unclassified	unclassified	Eubacteriales	Clostridia	Firmicutes	Bacteria
Eubacteriales sp. HG3A.0489	0.096	7.55971e-05	0.000345624	8416	0.144	0.000102263	unclassified	unclassified	Eubacteriales	Clostridia	Firmicutes	Bacteria
Clostridia sp. HG3A.0787	0.079	8.02272e-05	0.00036554	8416	0.151	0.000130163	unclassified	unclassified	unclassified	Clostridia	Firmicutes	Bacteria
Oscillospiraceae sp. HG3A.0806	0.178	8.3758e-05	0.00038033	8416	0.219	7.12625e-05	unclassified	Oscillospiraceae	Eubacteriales	Clostridia	Firmicutes	Bacteria
Actinomyces sp. ICM58 HG3A.0410	0.546	8.51482e-05	0.000385332	8416	0.155	0.000117862	Actinomyces	Actinomycetaceae	Actinomycetales	Actinomycetia	Actinobacteria	Bacteria
Bacteria sp. HG3A.0218	0.39	8.55644e-05	0.000385907	8416	0.123	8.31429e-05	unclassified	unclassified	unclassified	unclassified	unclassified	Bacteria
Eubacteriales sp. HG3A.0568	0.135	9.00814e-05	0.000404911	8416	0.126	8.35105e-05	unclassified	unclassified	Eubacteriales	Clostridia	Firmicutes	Bacteria
Longicatena caecimuris HG3A.0571	0.119	9.46739e-05	0.000424126	8416	0.191	0.000162168	Longicatena	Erysipelotrichaceae	Erysipelotrichales	Erysipelotrichia	Firmicutes	Bacteria
Clostridia sp. HG3A.0564	0.104	9.69955e-05	0.000433074	8416	0.13	0.000163673	unclassified	unclassified	unclassified	Clostridia	Firmicutes	Bacteria
Eubacteriales sp. HG3A.0829	0.043	0.000102386	0.000455618	8416	0.208	0.000208841	unclassified	unclassified	Eubacteriales	Clostridia	Firmicutes	Bacteria
Clostridia sp. HG3A.0550	0.102	0.00010596	0.000469957	8416	0.132	0.000111795	unclassified	unclassified	unclassified	Clostridia	Firmicutes	Bacteria
Eubacterium sp. AF16-48 HG3A.0219	0.541	0.000107068	0.00047199	8416	0.082	0.000144561	Eubacterium	Eubacteriaceae	Eubacteriales	Clostridia	Firmicutes	Bacteria
Eubacteriales sp. HG3A.0755	0.171	0.000107126	0.00047199	8416	0.268	0.000305878	unclassified	unclassified	Eubacteriales	Clostridia	Firmicutes	Bacteria
Clostridium sp. OM07-9AC HG3A.0448	0.15	0.000111226	0.000488443	8416	0.098	0.000130621	Clostridium	Clostridiaceae	Eubacteriales	Clostridia	Firmicutes	Bacteria
Gordonibacter urolithinfaciens HG3A.0420	0.379	0.000119769	0.000524236	8416	0.165	0.000224938	Gordonibacter	Eggerthellaceae	Eggerthellales	Coriobacteriia	Actinobacteria	Bacteria
Eubacteriales sp. HG3A.0671	0.117	0.000120295	0.000524818	8416	0.156	0.00018056	unclassified	unclassified	Eubacteriales	Clostridia	Firmicutes	Bacteria
Eubacteriales sp. HG3A.0338	0.254	0.000122824	0.000534106	8416	0.088	0.000179082	unclassified	unclassified	Eubacteriales	Clostridia	Firmicutes	Bacteria
Eubacteriales sp. HG3A.0985	0.084	0.000123768	0.000536461	8416	0.448	0.000458918	unclassified	unclassified	Eubacteriales	Clostridia	Firmicutes	Bacteria
Eubacteriales sp. HG3A.0474	0.111	0.000127019	0.00054877	8416	0.103	0.000196982	unclassified	unclassified	Eubacteriales	Clostridia	Firmicutes	Bacteria
Eubacteriales sp. HG3A.0432	0.133	0.000134942	0.00058112	8416	0.127	0.000178571	unclassified	unclassified	Eubacteriales	Clostridia	Firmicutes	Bacteria
Eubacteriales sp. HG3A.0578	0.094	0.000145154	0.000623087	8416	0.106	0.000172055	unclassified	unclassified	Eubacteriales	Clostridia	Firmicutes	Bacteria
Lachnospiraceae sp. HG3A.1335	0.022	0.00014642	0.000626507	8416	0.435	0.000377452	unclassified	Lachnospiraceae	Eubacteriales	Clostridia	Firmicutes	Bacteria
Ligilactobacillus salivarius HG3A.0919	0.059	0.000149165	0.000636215	8416	0.591	0.00144198	Ligilactobacillus	Lactobacillaceae	Lactobacillales	Bacilli	Firmicutes	Bacteria
Eubacteriales sp. HG3A.0856	0.059	0.000151498	0.000644106	8416	0.178	0.000222834	unclassified	unclassified	Eubacteriales	Clostridia	Firmicutes	Bacteria
Eubacteriales sp. HG3A.0107	0.935	0.000152299	0.00064546	8416	0.149	0.000212779	unclassified	unclassified	Eubacteriales	Clostridia	Firmicutes	Bacteria
Eubacteriales sp. HG3A.0505	0.11	0.000153431	0.000648199	8416	0.114	0.00020181	unclassified	unclassified	Eubacteriales	Clostridia	Firmicutes	Bacteria
Eubacteriales sp. HG3A.0138	0.683	0.000156288	0.000658186	8416	0.117	0.000228072	unclassified	unclassified	Eubacteriales	Clostridia	Firmicutes	Bacteria
Eubacteriales sp. HG3A.0267	0.254	0.000168317	0.000706616	8416	0.159	0.000250853	unclassified	unclassified	Eubacteriales	Clostridia	Firmicutes	Bacteria
Faecalibacterium sp. HG3A.0549	0.094	0.000169413	0.000708985	8416	0.105	0.00017906	Faecalibacterium	Oscillospiraceae	Eubacteriales	Clostridia	Firmicutes	Bacteria
Eubacteriales sp. HG3A.0457	0.119	0.000183034	0.000763596	8416	0.102	0.000256785	unclassified	unclassified	Eubacteriales	Clostridia	Firmicutes	Bacteria
Eubacteriales sp. HG3A.0409	0.185	0.000184645	0.000767917	8416	0.105	0.000113162	unclassified	unclassified	Eubacteriales	Clostridia	Firmicutes	Bacteria
Eubacteriales sp. HG3A.0093	0.746	0.000187446	0.000774739	8416	0.059	0.000223085	unclassified	unclassified	Eubacteriales	Clostridia	Firmicutes	Bacteria
Oscillospiraceae sp. HG3A.0098	0.935	0.000187399	0.000774739	8416	0.098	0.000277952	unclassified	Oscillospiraceae	Eubacteriales	Clostridia	Firmicutes	Bacteria
Eubacteriales sp. HG3A.0369	0.21	0.000193542	0.000797465	8416	0.128	7.50091e-05	unclassified	unclassified	Eubacteriales	Clostridia	Firmicutes	Bacteria
Clostridia sp. HG3A.0733	0.075	0.000198264	0.000814406	8416	0.181	0.000371585	unclassified	unclassified	unclassified	Clostridia	Firmicutes	Bacteria
Eubacteriales sp. HG3A.0367	0.298	0.000206258	0.000844647	8416	0.192	0.000442223	unclassified	unclassified	Eubacteriales	Clostridia	Firmicutes	Bacteria
Firmicutes sp. HG3A.0874	0.046	0.000207885	0.000848705	8416	0.196	0.000308042	unclassified	unclassified	unclassified	unclassified	Firmicutes	Bacteria
Lachnospiraceae sp. HG3A.0422	0.244	0.0002126	0.000865309	8416	0.184	0.000270007	unclassified	Lachnospiraceae	Eubacteriales	Clostridia	Firmicutes	Bacteria
Lachnoclostridium edouardi HG3A.0766	0.133	0.000214534	0.000870524	8416	0.211	0.000410478	Lachnoclostridium	Lachnospiraceae	Eubacteriales	Clostridia	Firmicutes	Bacteria
Clostridia sp. HG3A.0479	0.108	0.000219318	0.000887242	8416	0.115	0.000350315	unclassified	unclassified	unclassified	Clostridia	Firmicutes	Bacteria
Eubacteriales sp. HG3A.0618	0.089	0.000226526	0.00091363	8416	0.131	0.000335688	unclassified	unclassified	Eubacteriales	Clostridia	Firmicutes	Bacteria
Eubacteriales sp. HG3A.0441	0.174	0.000228058	0.00091704	8416	0.104	0.000252047	unclassified	unclassified	Eubacteriales	Clostridia	Firmicutes	Bacteria
Eubacteriales sp. HG3A.0291	0.284	0.000232555	0.000932317	8416	0.067	0.000259567	unclassified	unclassified	Eubacteriales	Clostridia	Firmicutes	Bacteria
Eubacteriales sp. HG3A.0548	0.226	0.000244527	0.000977376	8416	0.24	0.000552947	unclassified	unclassified	Eubacteriales	Clostridia	Firmicutes	Bacteria
Eubacteriales sp. HG3A.0381	0.259	0.000245921	0.000980012	8416	0.089	0.000324896	unclassified	unclassified	Eubacteriales	Clostridia	Firmicutes	Bacteria
Flintibacter sp. KGMB00164 HG3A.0374	0.304	0.000249955	0.000993123	8416	0.114	0.000550537	Flintibacter	unclassified	Eubacteriales	Clostridia	Firmicutes	Bacteria
Eubacteriales sp. HG3A.0601	0.112	0.000259202	0.00102377	8416	0.173	0.000410161	unclassified	unclassified	Eubacteriales	Clostridia	Firmicutes	Bacteria
Eubacteriales sp. HG3A.0757	0.048	0.000258575	0.00102377	8416	0.2	0.000463442	unclassified	unclassified	Eubacteriales	Clostridia	Firmicutes	Bacteria
Clostridia sp. HG3A.0512	0.142	0.000274171	0.0010797	8416	0.119	0.000371033	unclassified	unclassified	unclassified	Clostridia	Firmicutes	Bacteria
Blautia massiliensis HG3A.0023	0.969	0.000288395	0.00113237	8416	0.087	0.000419605	Blautia	Lachnospiraceae	Eubacteriales	Clostridia	Firmicutes	Bacteria
Eubacteriales sp. HG3A.0531	0.13	0.000289347	0.00113278	8416	0.124	0.000456415	unclassified	unclassified	Eubacteriales	Clostridia	Firmicutes	Bacteria
Eubacteriales sp. HG3A.0614	0.085	0.000294302	0.00114881	8416	0.119	0.000414868	unclassified	unclassified	Eubacteriales	Clostridia	Firmicutes	Bacteria
Cloacibacillus evryensis HG3A.0566	0.143	0.000295497	0.00115011	8416	0.192	0.000668796	Cloacibacillus	Synergistaceae	Synergistales	Synergistia	Synergistetes	Bacteria
Veillonellales sp. HG3A.1363	0.07	0.000301753	0.00117105	8416	0.388	0.00258396	unclassified	unclassified	Veillonellales	Negativicutes	Firmicutes	Bacteria
Eubacteriales sp. HG3A.0428	0.18	0.00030423	0.00117724	8416	0.128	0.000444496	unclassified	unclassified	Eubacteriales	Clostridia	Firmicutes	Bacteria
Alistipes communis HG3A.0064	0.795	0.000305679	0.00117943	8416	0.115	0.000331702	Alistipes	Rikenellaceae	Bacteroidales	Bacteroidia	Bacteroidetes	Bacteria
Oscillospiraceae sp. HG3A.0437	0.244	0.000309306	0.00118998	8416	0.101	0.000287881	unclassified	Oscillospiraceae	Eubacteriales	Clostridia	Firmicutes	Bacteria
Eubacteriales sp. HG3A.0316	0.53	0.000323322	0.00124033	8416	0.097	0.000432471	unclassified	unclassified	Eubacteriales	Clostridia	Firmicutes	Bacteria
Eubacteriales sp. HG3A.0311	0.413	0.000332619	0.00127234	8416	0.076	0.000405773	unclassified	unclassified	Eubacteriales	Clostridia	Firmicutes	Bacteria
Clostridium sp. HG3A.0075	0.924	0.000337598	0.0012877	8416	0.114	0.000559874	Clostridium	Clostridiaceae	Eubacteriales	Clostridia	Firmicutes	Bacteria
[Ruminococcus] torques HG3A.0034	0.893	0.000353047	0.00133518	8416	0.076	0.000357163	Mediterraneibacter	Lachnospiraceae	Eubacteriales	Clostridia	Firmicutes	Bacteria
Eubacteriales sp. HG3A.0709	0.125	0.000352548	0.00133518	8416	0.269	0.000611123	unclassified	unclassified	Eubacteriales	Clostridia	Firmicutes	Bacteria
Eubacteriales sp. HG3A.0891	0.03	0.000351645	0.00133518	8416	0.277	0.000781892	unclassified	unclassified	Eubacteriales	Clostridia	Firmicutes	Bacteria
Eubacteriales sp. HG3A.0609	0.068	0.000358973	0.00135375	8416	0.167	0.000511601	unclassified	unclassified	Eubacteriales	Clostridia	Firmicutes	Bacteria
Bacteroidales sp. HG3A.0539	0.084	0.000373048	0.00140287	8416	0.206	0.000436509	unclassified	unclassified	Bacteroidales	Bacteroidia	Bacteroidetes	Bacteria
Eubacteriales sp. HG3A.0450	0.168	0.000395582	0.0014778	8416	0.112	0.000475695	unclassified	unclassified	Eubacteriales	Clostridia	Firmicutes	Bacteria
Victivallis vadensis HG3A.0689	0.155	0.000396293	0.0014778	8416	0.174	0.000583018	Victivallis	Victivallaceae	Victivallales	Lentisphaeria	Lentisphaerae	Bacteria
Dorea phocaeensis HG3A.0865	0.038	0.000394929	0.0014778	8416	0.256	0.000866826	Dorea	Lachnospiraceae	Eubacteriales	Clostridia	Firmicutes	Bacteria
Lachnospiraceae sp. HG3A.0748	0.16	0.000405242	0.00150696	8416	0.315	0.000762615	unclassified	Lachnospiraceae	Eubacteriales	Clostridia	Firmicutes	Bacteria
Clostridiaceae sp. HG3A.0330	0.246	0.000410753	0.00151856	8416	0.075	0.000533596	unclassified	Clostridiaceae	Eubacteriales	Clostridia	Firmicutes	Bacteria
Clostridia sp. HG3A.0521	0.321	0.000409906	0.00151856	8416	0.112	0.000480711	unclassified	unclassified	unclassified	Clostridia	Firmicutes	Bacteria
Enteroscipio rubneri HG3A.0722	0.096	0.000411774	0.00151856	8416	0.303	0.000819217	Enteroscipio	Eggerthellaceae	Eggerthellales	Coriobacteriia	Actinobacteria	Bacteria
Eubacteriales sp. HG3A.1086	0.091	0.000414022	0.00152264	8416	0.207	0.000338403	unclassified	unclassified	Eubacteriales	Clostridia	Firmicutes	Bacteria
Lachnospiraceae sp. HG3A.1240	0.016	0.000422723	0.00155037	8416	0.365	0.00158024	unclassified	Lachnospiraceae	Eubacteriales	Clostridia	Firmicutes	Bacteria
Duodenibacillus massiliensis HG3A.0481	0.145	0.000435502	0.00159187	8416	0.113	0.000462786	Duodenibacillus	Sutterellaceae	Burkholderiales	Betaproteobacteria	Proteobacteria	Bacteria
Eubacteriales sp. HG3A.0514	0.095	0.000436424	0.00159187	8416	0.116	0.000537693	unclassified	unclassified	Eubacteriales	Clostridia	Firmicutes	Bacteria
Eubacteriales sp. HG3A.0927	0.03	0.000438884	0.00159649	8416	0.426	0.0012243	unclassified	unclassified	Eubacteriales	Clostridia	Firmicutes	Bacteria
Eubacteriales sp. HG3A.0128	0.619	0.000440978	0.00159974	8416	0.103	0.000559804	unclassified	unclassified	Eubacteriales	Clostridia	Firmicutes	Bacteria
Ruminococcus sp. HG3A.0131	0.706	0.000453061	0.00163912	8416	0.064	0.000591109	Ruminococcus	Oscillospiraceae	Eubacteriales	Clostridia	Firmicutes	Bacteria
Eubacteriales sp. HG3A.0777	0.057	0.000456303	0.00164639	8416	0.186	0.000626186	unclassified	unclassified	Eubacteriales	Clostridia	Firmicutes	Bacteria
Eubacteriales sp. HG3A.0209	0.395	0.000472142	0.00169438	8416	0.065	0.000417819	unclassified	unclassified	Eubacteriales	Clostridia	Firmicutes	Bacteria
Firmicutes sp. HG3A.0501	0.099	0.000471294	0.00169438	8416	0.117	0.000805735	unclassified	unclassified	unclassified	unclassified	Firmicutes	Bacteria
Oscillospiraceae sp. HG3A.0104	0.889	0.000510999	0.00182891	8416	0.094	0.000722202	unclassified	Oscillospiraceae	Eubacteriales	Clostridia	Firmicutes	Bacteria
Parolsenella catena HG3A.0499	0.117	0.000561657	0.00200484	8416	0.207	0.000602251	Parolsenella	Atopobiaceae	Coriobacteriales	Coriobacteriia	Actinobacteria	Bacteria
Eubacteriales sp. HG3A.0472	0.118	0.000566927	0.00201826	8416	0.118	0.000704012	unclassified	unclassified	Eubacteriales	Clostridia	Firmicutes	Bacteria
Eubacteriales sp. HG3A.0434	0.231	0.0005735	0.00203623	8416	0.183	0.00114368	unclassified	unclassified	Eubacteriales	Clostridia	Firmicutes	Bacteria
Eubacteriales sp. HG3A.0653	0.277	0.000595528	0.00210325	8416	0.124	0.000996956	unclassified	unclassified	Eubacteriales	Clostridia	Firmicutes	Bacteria
Eubacteriales sp. HG3A.1019	0.064	0.000595021	0.00210325	8416	0.234	0.000816998	unclassified	unclassified	Eubacteriales	Clostridia	Firmicutes	Bacteria
Flintibacter sp. HG3A.0922	0.11	0.000608497	0.00214339	8416	0.219	0.00130184	Flintibacter	unclassified	Eubacteriales	Clostridia	Firmicutes	Bacteria
Phocaeicola coprocola HG3A.0351	0.194	0.000655902	0.00230429	8416	0.111	0.00104245	Phocaeicola	unclassified	Bacteroidales	Bacteroidia	Bacteroidetes	Bacteria
Eubacteriales sp. HG3A.0947	0.03	0.000711863	0.00249432	8416	0.21	0.00135761	unclassified	unclassified	Eubacteriales	Clostridia	Firmicutes	Bacteria
Eubacteriales sp. HG3A.0263	0.292	0.000742577	0.00259513	8416	0.068	0.000914742	unclassified	unclassified	Eubacteriales	Clostridia	Firmicutes	Bacteria
Oscillospiraceae sp. HG3A.0648	0.095	0.000765772	0.0026692	8416	0.15	0.00130313	unclassified	Oscillospiraceae	Eubacteriales	Clostridia	Firmicutes	Bacteria
Clostridia sp. HG3A.0996	0.038	0.000769685	0.00267586	8416	0.272	0.00202337	unclassified	unclassified	unclassified	Clostridia	Firmicutes	Bacteria
Clostridia sp. HG3A.0682	0.172	0.000776336	0.00269197	8416	0.142	0.00123083	unclassified	unclassified	unclassified	Clostridia	Firmicutes	Bacteria
Holdemanella sp. HG3A.0822	0.075	0.000791143	0.00273621	8416	0.247	0.00144825	Holdemanella	Erysipelotrichaceae	Erysipelotrichales	Erysipelotrichia	Firmicutes	Bacteria
Blautia sp. HG3A.0206	0.547	0.000844067	0.00290899	8416	0.09	0.00118939	Blautia	Lachnospiraceae	Eubacteriales	Clostridia	Firmicutes	Bacteria
Eubacteriales sp. HG3A.0673	0.151	0.000845459	0.00290899	8416	0.363	0.00210001	unclassified	unclassified	Eubacteriales	Clostridia	Firmicutes	Bacteria
Eubacterium sp. AF17-7 HG3A.0165	0.464	0.000852065	0.00292418	8416	0.14	0.000764107	Eubacterium	Eubacteriaceae	Eubacteriales	Clostridia	Firmicutes	Bacteria
Clostridia sp. HG3A.0893	0.062	0.000862955	0.00294641	8416	0.206	0.000759949	unclassified	unclassified	unclassified	Clostridia	Firmicutes	Bacteria
Clostridia sp. HG3A.1053	0.055	0.000862301	0.00294641	8416	0.276	0.00110818	unclassified	unclassified	unclassified	Clostridia	Firmicutes	Bacteria
Clostridia sp. HG3A.1188	0.035	0.000880087	0.00299723	8416	0.658	0.0051839	unclassified	unclassified	unclassified	Clostridia	Firmicutes	Bacteria
Holdemanella sp. HG3A.0366	0.311	0.000890199	0.00302396	8416	0.118	0.00125829	Holdemanella	Erysipelotrichaceae	Erysipelotrichales	Erysipelotrichia	Firmicutes	Bacteria
Parasutterella excrementihominis HG3A.0159	0.707	0.000916466	0.00310529	8416	0.085	0.00127913	Parasutterella	Sutterellaceae	Burkholderiales	Betaproteobacteria	Proteobacteria	Bacteria
Lachnospiraceae sp. HG3A.1024	0.034	0.000935202	0.00316074	8416	0.469	0.0028917	unclassified	Lachnospiraceae	Eubacteriales	Clostridia	Firmicutes	Bacteria
Coriobacteriia sp. HG3A.0488	0.188	0.000954967	0.0032194	8416	0.12	0.000894511	unclassified	unclassified	unclassified	Coriobacteriia	Actinobacteria	Bacteria
[Ruminococcus] lactaris HG3A.0109	0.618	0.000979726	0.00329454	8416	0.073	0.00113212	Mediterraneibacter	Lachnospiraceae	Eubacteriales	Clostridia	Firmicutes	Bacteria
Coprococcus sp. OM04-5BH HG3A.1028	0.023	0.0010195	0.00341968	8416	0.264	0.00157459	Coprococcus	Lachnospiraceae	Eubacteriales	Clostridia	Firmicutes	Bacteria
Faecalibacterium sp. HG3A.0732	0.112	0.00103102	0.00344966	8416	0.15	0.0014829	Faecalibacterium	Oscillospiraceae	Eubacteriales	Clostridia	Firmicutes	Bacteria
Eubacteriales sp. HG3A.0317	0.308	0.00104374	0.00348347	8416	0.192	0.00214717	unclassified	unclassified	Eubacteriales	Clostridia	Firmicutes	Bacteria
Clostridiaceae sp. HG3A.0608	0.301	0.00106047	0.00353049	8416	0.214	0.00149409	unclassified	Clostridiaceae	Eubacteriales	Clostridia	Firmicutes	Bacteria
Eubacteriales sp. HG3A.1112	0.025	0.00106923	0.00355079	8416	0.423	0.00445098	unclassified	unclassified	Eubacteriales	Clostridia	Firmicutes	Bacteria
Oscillospiraceae sp. HG3A.0507	0.164	0.00108206	0.00358451	8416	0.113	0.00141114	unclassified	Oscillospiraceae	Eubacteriales	Clostridia	Firmicutes	Bacteria
Eubacteriales sp. HG3A.0331	0.264	0.00109277	0.003611	8416	0.085	0.00135658	unclassified	unclassified	Eubacteriales	Clostridia	Firmicutes	Bacteria
Eubacteriales sp. HG3A.0536	0.211	0.00110198	0.00363245	8416	0.147	0.00187803	unclassified	unclassified	Eubacteriales	Clostridia	Firmicutes	Bacteria
Phocaeicola plebeius HG3A.0278	0.258	0.00110742	0.0036414	8416	0.087	0.0015604	Phocaeicola	unclassified	Bacteroidales	Bacteroidia	Bacteroidetes	Bacteria
Senegalimassilia anaerobia HG3A.0129	0.518	0.00113582	0.0037256	8416	0.084	0.00137621	Senegalimassilia	Coriobacteriaceae	Coriobacteriales	Coriobacteriia	Actinobacteria	Bacteria
Veillonellaceae sp. HG3A.0504	0.096	0.00117421	0.00383269	8416	0.116	0.00140209	unclassified	Veillonellaceae	Veillonellales	Negativicutes	Firmicutes	Bacteria
Lachnospiraceae sp. HG3A.0667	0.105	0.0011716	0.00383269	8416	0.23	0.00265752	unclassified	Lachnospiraceae	Eubacteriales	Clostridia	Firmicutes	Bacteria
Oscillospiraceae sp. HG3A.0380	0.283	0.00119444	0.00388921	8416	0.118	0.00139436	unclassified	Oscillospiraceae	Eubacteriales	Clostridia	Firmicutes	Bacteria
Blautia hansenii HG3A.0981	0.027	0.00120394	0.00391059	8416	0.222	0.0016168	Blautia	Lachnospiraceae	Eubacteriales	Clostridia	Firmicutes	Bacteria
Firmicutes sp. HG3A.0541	0.095	0.00122738	0.00397151	8416	0.114	0.00169811	unclassified	unclassified	unclassified	unclassified	Firmicutes	Bacteria
Clostridia sp. HG3A.1062	0.031	0.00122864	0.00397151	8416	0.314	0.00129033	unclassified	unclassified	unclassified	Clostridia	Firmicutes	Bacteria
Eubacteriales sp. HG3A.0763	0.071	0.00125365	0.00404257	8416	0.157	0.00147445	unclassified	unclassified	Eubacteriales	Clostridia	Firmicutes	Bacteria
Lachnospiraceae sp. HG3A.0336	0.48	0.00126	0.00405326	8416	0.17	0.00120797	unclassified	Lachnospiraceae	Eubacteriales	Clostridia	Firmicutes	Bacteria
Bacteroidales sp. HG3A.0379	0.215	0.00126837	0.00407038	8416	0.114	0.00129962	unclassified	unclassified	Bacteroidales	Bacteroidia	Bacteroidetes	Bacteria
Eubacteriales sp. HG3A.0613	0.12	0.00128781	0.00412283	8416	0.162	0.00305668	unclassified	unclassified	Eubacteriales	Clostridia	Firmicutes	Bacteria
Eubacteriales sp. HG3A.0490	0.099	0.00129431	0.00412388	8416	0.135	0.00161281	unclassified	unclassified	Eubacteriales	Clostridia	Firmicutes	Bacteria
Porphyromonas somerae HG3A.1372	0.061	0.00129337	0.00412388	8416	0.362	0.00475367	Porphyromonas	Porphyromonadaceae	Bacteroidales	Bacteroidia	Bacteroidetes	Bacteria
Bacteria sp. HG3A.0575	0.088	0.0013149	0.00417951	8416	0.181	0.00259261	unclassified	unclassified	unclassified	unclassified	unclassified	Bacteria
Eubacteriales sp. HG3A.0530	0.118	0.00138597	0.00438592	8416	0.287	0.00281314	unclassified	unclassified	Eubacteriales	Clostridia	Firmicutes	Bacteria
Collinsella tanakaei HG3A.0850	0.039	0.00138641	0.00438592	8416	0.286	0.00937797	Collinsella	Coriobacteriaceae	Coriobacteriales	Coriobacteriia	Actinobacteria	Bacteria
Oscillospiraceae sp. HG3A.0693	0.117	0.00143676	0.00453444	8416	0.183	0.00122292	unclassified	Oscillospiraceae	Eubacteriales	Clostridia	Firmicutes	Bacteria
Clostridium sp. AF15-31 HG3A.0293	0.332	0.00144644	0.00453652	8416	0.076	0.00155505	Clostridium	Clostridiaceae	Eubacteriales	Clostridia	Firmicutes	Bacteria
Firmicutes sp. HG3A.0681	0.055	0.0014474	0.00453652	8416	0.165	0.00207305	unclassified	unclassified	unclassified	unclassified	Firmicutes	Bacteria
Eubacteriales sp. HG3A.1191	0.017	0.00144761	0.00453652	8416	0.27	0.00362218	unclassified	unclassified	Eubacteriales	Clostridia	Firmicutes	Bacteria
Eubacteriaceae sp. HG3A.0591	0.266	0.0014702	0.00459653	8416	0.205	0.00273329	unclassified	Eubacteriaceae	Eubacteriales	Clostridia	Firmicutes	Bacteria
Eubacteriales sp. HG3A.0846	0.06	0.00148318	0.00462628	8416	0.201	0.00229414	unclassified	unclassified	Eubacteriales	Clostridia	Firmicutes	Bacteria
Clostridia sp. HG3A.0508	0.148	0.00149076	0.00463907	8416	0.107	0.00164405	unclassified	unclassified	unclassified	Clostridia	Firmicutes	Bacteria
Lachnospiraceae sp. HG3A.0598	0.099	0.00151943	0.00471729	8416	0.137	0.00240645	unclassified	Lachnospiraceae	Eubacteriales	Clostridia	Firmicutes	Bacteria
Bacteria sp. HG3A.0839	0.044	0.00160938	0.00498498	8416	0.19	0.00334915	unclassified	unclassified	unclassified	unclassified	unclassified	Bacteria
Eubacteriales sp. HG3A.0771	0.134	0.00162075	0.00500857	8416	0.144	0.00225346	unclassified	unclassified	Eubacteriales	Clostridia	Firmicutes	Bacteria
Eubacteriales sp. HG3A.0644	0.088	0.00164488	0.00507138	8416	0.119	0.00128319	unclassified	unclassified	Eubacteriales	Clostridia	Firmicutes	Bacteria
Eubacteriales sp. HG3A.0144	0.834	0.0017323	0.00531035	8416	0.153	0.00221932	unclassified	unclassified	Eubacteriales	Clostridia	Firmicutes	Bacteria
Eubacteriales sp. HG3A.0702	0.071	0.00172805	0.00531035	8416	0.211	0.00146389	unclassified	unclassified	Eubacteriales	Clostridia	Firmicutes	Bacteria
Eubacteriales sp. HG3A.1063	0.023	0.00173432	0.00531035	8416	0.194	0.00250125	unclassified	unclassified	Eubacteriales	Clostridia	Firmicutes	Bacteria
Butyricicoccus sp. HG3A.0008	0.978	0.00178786	0.00546176	8416	0.139	0.00227593	Butyricicoccus	Clostridiaceae	Eubacteriales	Clostridia	Firmicutes	Bacteria
Alistipes shahii HG3A.0054	0.849	0.00186868	0.00569564	8416	0.096	0.0023673	Alistipes	Rikenellaceae	Bacteroidales	Bacteroidia	Bacteroidetes	Bacteria
Clostridium sp. TF06-15AC HG3A.0032	0.905	0.00189551	0.00572513	8416	0.128	0.00311532	Clostridium	Clostridiaceae	Eubacteriales	Clostridia	Firmicutes	Bacteria
Eggerthellales sp. HG3A.0122	0.597	0.0018837	0.00572513	8416	0.057	0.00201742	unclassified	unclassified	Eggerthellales	Coriobacteriia	Actinobacteria	Bacteria
Lachnospiraceae sp. HG3A.0326	0.228	0.00188886	0.00572513	8416	0.09	0.0022581	unclassified	Lachnospiraceae	Eubacteriales	Clostridia	Firmicutes	Bacteria
Bacteroidales sp. HG3A.0340	0.317	0.00189306	0.00572513	8416	0.07	0.00199836	unclassified	unclassified	Bacteroidales	Bacteroidia	Bacteroidetes	Bacteria
Eubacteriales sp. HG3A.0902	0.052	0.00198747	0.00598933	8416	0.284	0.00407246	unclassified	unclassified	Eubacteriales	Clostridia	Firmicutes	Bacteria
Eubacteriales sp. HG3A.0707	0.059	0.00199941	0.00600514	8416	0.173	0.00308987	unclassified	unclassified	Eubacteriales	Clostridia	Firmicutes	Bacteria
Prevotella sp. HG3A.1040	0.067	0.00200171	0.00600514	8416	0.178	0.00341751	Prevotella	Prevotellaceae	Bacteroidales	Bacteroidia	Bacteroidetes	Bacteria
Eubacterium ramulus HG3A.0068	0.846	0.00201874	0.00604264	8416	0.103	0.00283856	Eubacterium	Eubacteriaceae	Eubacteriales	Clostridia	Firmicutes	Bacteria
Bacteroides sp. Marseille-P3684 HG3A.1342	0.012	0.00205989	0.00615203	8416	0.229	0.00494979	Bacteroides	Bacteroidaceae	Bacteroidales	Bacteroidia	Bacteroidetes	Bacteria
Eubacteriales sp. HG3A.0751	0.06	0.00207179	0.00617375	8416	0.18	0.00390048	unclassified	unclassified	Eubacteriales	Clostridia	Firmicutes	Bacteria
Eubacteriales sp. HG3A.0914	0.032	0.00219527	0.00651262	8416	0.283	0.00374731	unclassified	unclassified	Eubacteriales	Clostridia	Firmicutes	Bacteria
Oscillospiraceae sp. HG3A.1241	0.044	0.0021912	0.00651262	8416	0.462	0.00675567	unclassified	Oscillospiraceae	Eubacteriales	Clostridia	Firmicutes	Bacteria
Clostridia sp. HG3A.0756	0.09	0.00222328	0.00658111	8416	0.191	0.0025511	unclassified	unclassified	unclassified	Clostridia	Firmicutes	Bacteria
Fenollaria massiliensis HG3A.1255	0.078	0.00226217	0.0066814	8416	0.213	0.00443739	Fenollaria	unclassified	Eubacteriales	Clostridia	Firmicutes	Bacteria
Intestinimonas massiliensis HG3A.0198	0.63	0.00227246	0.00669698	8416	0.149	0.00317263	Intestinimonas	unclassified	Eubacteriales	Clostridia	Firmicutes	Bacteria
Eubacteriales sp. HG3A.0363	0.195	0.00238286	0.00700687	8416	0.144	0.00289812	unclassified	unclassified	Eubacteriales	Clostridia	Firmicutes	Bacteria
Eubacteriales sp. HG3A.0320	0.267	0.00240103	0.00704477	8416	0.086	0.00223545	unclassified	unclassified	Eubacteriales	Clostridia	Firmicutes	Bacteria
Veillonella parvula HG3A.0220	0.651	0.00244049	0.00714487	8416	0.111	0.00300308	Veillonella	Veillonellaceae	Veillonellales	Negativicutes	Firmicutes	Bacteria
Clostridia sp. HG3A.0815	0.159	0.00248156	0.0072492	8416	0.161	0.00386105	unclassified	unclassified	unclassified	Clostridia	Firmicutes	Bacteria
Victivallis lenta HG3A.0525	0.265	0.00250115	0.00729046	8416	0.135	0.00291208	Victivallis	Victivallaceae	Victivallales	Lentisphaeria	Lentisphaerae	Bacteria
Eubacteriales sp. HG3A.1227	0.021	0.00250795	0.00729437	8416	0.251	0.0051262	unclassified	unclassified	Eubacteriales	Clostridia	Firmicutes	Bacteria
Lachnospiraceae sp. HG3A.1113	0.072	0.00253688	0.00736246	8416	0.238	0.00550767	unclassified	Lachnospiraceae	Eubacteriales	Clostridia	Firmicutes	Bacteria
Eubacteriales sp. HG3A.0917	0.081	0.00254696	0.00737568	8416	0.214	0.00493925	unclassified	unclassified	Eubacteriales	Clostridia	Firmicutes	Bacteria
Bifidobacterium angulatum HG3A.0632	0.059	0.0026332	0.00760893	8416	0.175	0.00450651	Bifidobacterium	Bifidobacteriaceae	Bifidobacteriales	Actinomycetia	Actinobacteria	Bacteria
Oscillospiraceae sp. HG3A.0382	0.169	0.00269491	0.00777042	8416	0.107	0.00336759	unclassified	Oscillospiraceae	Eubacteriales	Clostridia	Firmicutes	Bacteria
Anaerotruncus massiliensis HG3A.0460	0.352	0.00272797	0.00784878	8416	0.26	0.00513474	Anaerotruncus	Oscillospiraceae	Eubacteriales	Clostridia	Firmicutes	Bacteria
Eubacteriales sp. HG3A.0907	0.03	0.00280699	0.00805877	8416	0.215	0.00620646	unclassified	unclassified	Eubacteriales	Clostridia	Firmicutes	Bacteria
Eubacteriales sp. HG3A.0986	0.053	0.00288791	0.00827332	8416	0.375	0.00872058	unclassified	unclassified	Eubacteriales	Clostridia	Firmicutes	Bacteria
Slackia isoflavoniconvertens HG3A.0160	0.435	0.00292222	0.00835367	8416	0.099	0.00337391	Slackia	Eggerthellaceae	Eggerthellales	Coriobacteriia	Actinobacteria	Bacteria
Eubacteriales sp. HG3A.0786	0.062	0.00297928	0.00849859	8416	0.268	0.00380482	unclassified	unclassified	Eubacteriales	Clostridia	Firmicutes	Bacteria
Eubacteriales sp. HG3A.0418	0.187	0.00301435	0.00856492	8416	0.099	0.00316404	unclassified	unclassified	Eubacteriales	Clostridia	Firmicutes	Bacteria
Eubacteriales sp. HG3A.0565	0.1	0.00301536	0.00856492	8416	0.159	0.00481289	unclassified	unclassified	Eubacteriales	Clostridia	Firmicutes	Bacteria
Eubacteriales sp. HG3A.0758	0.052	0.00329275	0.00933294	8416	0.149	0.00394801	unclassified	unclassified	Eubacteriales	Clostridia	Firmicutes	Bacteria
Eubacterium sp. HG3A.0248	0.432	0.00330478	0.00934721	8416	0.069	0.00390715	Eubacterium	Eubacteriaceae	Eubacteriales	Clostridia	Firmicutes	Bacteria
Clostridia sp. HG3A.0623	0.107	0.00335173	0.00945996	8416	0.29	0.00649613	unclassified	unclassified	unclassified	Clostridia	Firmicutes	Bacteria
Eubacteriales sp. HG3A.1219	0.014	0.00341151	0.00960836	8416	0.307	0.00795738	unclassified	unclassified	Eubacteriales	Clostridia	Firmicutes	Bacteria
Butyricimonas virosa HG3A.0199	0.539	0.00342718	0.00963217	8416	0.078	0.0038936	Butyricimonas	Odoribacteraceae	Bacteroidales	Bacteroidia	Bacteroidetes	Bacteria
Clostridia sp. HG3A.0841	0.035	0.00346141	0.00969117	8416	0.174	0.00428411	unclassified	unclassified	unclassified	Clostridia	Firmicutes	Bacteria
Desulfovibrio desulfuricans HG3A.0904	0.047	0.00346269	0.00969117	8416	0.213	0.00741129	Desulfovibrio	Desulfovibrionaceae	Desulfovibrionales	Deltaproteobacteria	Proteobacteria	Bacteria
Monoglobus pectinilyticus HG3A.0295	0.237	0.00348742	0.00973998	8416	0.139	0.00526882	Monoglobus	Oscillospiraceae	Eubacteriales	Clostridia	Firmicutes	Bacteria
Porphyromonas sp. HG3A.1016	0.116	0.00357296	0.00995804	8416	0.224	0.00863414	Porphyromonas	Porphyromonadaceae	Bacteroidales	Bacteroidia	Bacteroidetes	Bacteria
Intestinibacter sp. HG3A.0194	0.513	0.00362821	0.0100909	8416	0.128	0.0032065	Intestinibacter	Peptostreptococcaceae	Eubacteriales	Clostridia	Firmicutes	Bacteria
Roseburia faecis HG3A.0058	0.846	0.00366471	0.0101591	8416	0.156	0.00537117	Roseburia	Lachnospiraceae	Eubacteriales	Clostridia	Firmicutes	Bacteria
Eubacteriales sp. HG3A.0606	0.088	0.00366792	0.0101591	8416	0.202	0.00834975	unclassified	unclassified	Eubacteriales	Clostridia	Firmicutes	Bacteria
Roseburia sp. AM59-24XD HG3A.0391	0.163	0.00374258	0.0103444	8416	0.123	0.00584586	Roseburia	Lachnospiraceae	Eubacteriales	Clostridia	Firmicutes	Bacteria
Roseburia hominis HG3A.0035	0.939	0.00378096	0.0104074	8416	0.113	0.00347232	Roseburia	Lachnospiraceae	Eubacteriales	Clostridia	Firmicutes	Bacteria
Clostridia sp. HG3A.0845	0.061	0.00377655	0.0104074	8416	0.207	0.00428639	unclassified	unclassified	unclassified	Clostridia	Firmicutes	Bacteria
Dorea sp. AF36-15AT HG3A.0052	0.947	0.00381591	0.010482	8416	0.096	0.0049519	Dorea	Lachnospiraceae	Eubacteriales	Clostridia	Firmicutes	Bacteria
Clostridia sp. HG3A.0828	0.044	0.00387156	0.010613	8416	0.168	0.00659828	unclassified	unclassified	unclassified	Clostridia	Firmicutes	Bacteria
Firmicutes sp. HG3A.0464	0.118	0.00408882	0.0111856	8416	0.144	0.00360397	unclassified	unclassified	unclassified	unclassified	Firmicutes	Bacteria
Eubacteriales sp. HG3A.0213	0.682	0.00410915	0.0112182	8416	0.094	0.00533542	unclassified	unclassified	Eubacteriales	Clostridia	Firmicutes	Bacteria
Parabacteroides distasonis HG3A.0024	0.923	0.00426578	0.0115984	8416	0.161	0.00449926	Parabacteroides	Tannerellaceae	Bacteroidales	Bacteroidia	Bacteroidetes	Bacteria
Oscillibacter sp. HG3A.0734	0.214	0.00425794	0.0115984	8416	0.16	0.00475518	Oscillibacter	Oscillospiraceae	Eubacteriales	Clostridia	Firmicutes	Bacteria
Prevotella hominis HG3A.0797	0.046	0.00431307	0.0116794	8416	0.176	0.00750535	Prevotella	Prevotellaceae	Bacteroidales	Bacteroidia	Bacteroidetes	Bacteria
Clostridia sp. HG3A.1205	0.024	0.00430562	0.0116794	8416	0.34	0.00747967	unclassified	unclassified	unclassified	Clostridia	Firmicutes	Bacteria
Eubacteriales sp. HG3A.0300	0.264	0.00435976	0.0117819	8416	0.133	0.00595335	unclassified	unclassified	Eubacteriales	Clostridia	Firmicutes	Bacteria
Collinsella sp. AF08-23 HG3A.1036	0.03	0.00438476	0.0118256	8416	0.275	0.0129821	Collinsella	Coriobacteriaceae	Coriobacteriales	Coriobacteriia	Actinobacteria	Bacteria
Eubacteriales sp. HG3A.0637	0.108	0.00441128	0.0118731	8416	0.123	0.00530696	unclassified	unclassified	Eubacteriales	Clostridia	Firmicutes	Bacteria
Desulfovibrionales sp. HG3A.0462	0.145	0.00468187	0.012576	8416	0.141	0.00562091	unclassified	unclassified	Desulfovibrionales	Deltaproteobacteria	Proteobacteria	Bacteria
unclassified sp. HG3A.0567	0.092	0.00477347	0.0127963	8416	0.269	0.0105254	unclassified	unclassified	unclassified	unclassified	unclassified	unclassified
Eubacteriales sp. HG3A.0193	0.577	0.00479489	0.012828	8416	0.08	0.00511407	unclassified	unclassified	Eubacteriales	Clostridia	Firmicutes	Bacteria
Eubacteriales sp. HG3A.0585	0.071	0.00482563	0.0128844	8416	0.249	0.0109639	unclassified	unclassified	Eubacteriales	Clostridia	Firmicutes	Bacteria
Erysipelatoclostridium sp. HG3A.0313	0.28	0.0048469	0.0129154	8416	0.173	0.00685366	Erysipelatoclostridium	Erysipelotrichaceae	Erysipelotrichales	Erysipelotrichia	Firmicutes	Bacteria
Eubacteriales sp. HG3A.0411	0.163	0.00486787	0.0129197	8416	0.145	0.00809406	unclassified	unclassified	Eubacteriales	Clostridia	Firmicutes	Bacteria
Eubacteriales sp. HG3A.0577	0.078	0.00486266	0.0129197	8416	0.153	0.00734148	unclassified	unclassified	Eubacteriales	Clostridia	Firmicutes	Bacteria
Clostridia sp. HG3A.1035	0.034	0.00495468	0.013124	8416	0.217	0.00327375	unclassified	unclassified	unclassified	Clostridia	Firmicutes	Bacteria
Clostridia sp. HG3A.0946	0.028	0.00511443	0.0135203	8416	0.19	0.0109776	unclassified	unclassified	unclassified	Clostridia	Firmicutes	Bacteria
Oscillospiraceae sp. HG3A.0849	0.089	0.00516037	0.0136148	8416	0.242	0.0120117	unclassified	Oscillospiraceae	Eubacteriales	Clostridia	Firmicutes	Bacteria
Eubacteriales sp. HG3A.0938	0.026	0.00521035	0.0137196	8416	0.223	0.0101725	unclassified	unclassified	Eubacteriales	Clostridia	Firmicutes	Bacteria
Lachnospira pectinoschiza HG3A.0099	0.738	0.00524153	0.0137626	8416	0.079	0.00688929	Lachnospira	Lachnospiraceae	Eubacteriales	Clostridia	Firmicutes	Bacteria
Eubacteriales sp. HG3A.0887	0.032	0.00524731	0.0137626	8416	0.184	0.00666715	unclassified	unclassified	Eubacteriales	Clostridia	Firmicutes	Bacteria
Alistipes senegalensis HG3A.0141	0.619	0.0053147	0.0139066	8416	0.059	0.00565999	Alistipes	Rikenellaceae	Bacteroidales	Bacteroidia	Bacteroidetes	Bacteria
Eubacteriales sp. HG3A.1312	0.012	0.00532306	0.0139066	8416	0.278	0.00765098	unclassified	unclassified	Eubacteriales	Clostridia	Firmicutes	Bacteria
Agathobaculum sp. HG3A.0679	0.12	0.00553067	0.0144208	8416	0.173	0.00690276	Agathobaculum	Oscillospiraceae	Eubacteriales	Clostridia	Firmicutes	Bacteria
Ruminococcus sp. AM42-11 HG3A.0002	0.987	0.00575606	0.01497	8416	0.113	0.00845234	Ruminococcus	Oscillospiraceae	Eubacteriales	Clostridia	Firmicutes	Bacteria
Eubacteriales sp. HG3A.0419	0.366	0.00576375	0.01497	8416	0.1	0.00730687	unclassified	unclassified	Eubacteriales	Clostridia	Firmicutes	Bacteria
Clostridium sp. AF34-10BH HG3A.0028	0.962	0.00582348	0.0150822	8416	0.119	0.00677487	Clostridium	Clostridiaceae	Eubacteriales	Clostridia	Firmicutes	Bacteria
Eubacteriales sp. HG3A.0730	0.07	0.00582952	0.0150822	8416	0.205	0.00522891	unclassified	unclassified	Eubacteriales	Clostridia	Firmicutes	Bacteria
Veillonella atypica HG3A.0357	0.484	0.00584315	0.0150882	8416	0.146	0.00794859	Veillonella	Veillonellaceae	Veillonellales	Negativicutes	Firmicutes	Bacteria
Bacteria sp. HG3A.1274	0.019	0.00613468	0.0158104	8416	0.313	0.0136733	unclassified	unclassified	unclassified	unclassified	unclassified	Bacteria
Eubacteriales sp. HG3A.0376	0.366	0.00616429	0.0158561	8416	0.096	0.00747161	unclassified	unclassified	Eubacteriales	Clostridia	Firmicutes	Bacteria
Fusicatenibacter saccharivorans HG3A.0004	0.973	0.00622676	0.015986	8416	0.242	0.0117604	Fusicatenibacter	Lachnospiraceae	Eubacteriales	Clostridia	Firmicutes	Bacteria
Clostridiaceae sp. HG3A.0471	0.132	0.00625339	0.0160055	8416	0.117	0.00855588	unclassified	Clostridiaceae	Eubacteriales	Clostridia	Firmicutes	Bacteria
Eubacteriales sp. HG3A.0983	0.028	0.00625834	0.0160055	8416	0.273	0.00783857	unclassified	unclassified	Eubacteriales	Clostridia	Firmicutes	Bacteria
Olsenella sp. GAM18 HG3A.0319	0.197	0.00627362	0.0160139	8416	0.081	0.00675517	Olsenella	Atopobiaceae	Coriobacteriales	Coriobacteriia	Actinobacteria	Bacteria
Eubacteriales sp. HG3A.0439	0.579	0.00632525	0.0161149	8416	0.119	0.00931549	unclassified	unclassified	Eubacteriales	Clostridia	Firmicutes	Bacteria
Oscillibacter sp. HG3A.0372	0.359	0.00649542	0.0165169	8416	0.143	0.00817244	Oscillibacter	Oscillospiraceae	Eubacteriales	Clostridia	Firmicutes	Bacteria
Desulfovibrionaceae sp. HG3A.0833	0.035	0.00662509	0.0168146	8416	0.173	0.00998992	unclassified	Desulfovibrionaceae	Desulfovibrionales	Deltaproteobacteria	Proteobacteria	Bacteria
Phocaeicola massiliensis HG3A.0205	0.352	0.0067658	0.0171392	8416	0.065	0.006884	Phocaeicola	unclassified	Bacteroidales	Bacteroidia	Bacteroidetes	Bacteria
Lachnospiraceae sp. HG3A.0625	0.075	0.00689672	0.0174377	8416	0.282	0.0136236	unclassified	Lachnospiraceae	Eubacteriales	Clostridia	Firmicutes	Bacteria
Lachnospiraceae sp. HG3A.0975	0.068	0.00697156	0.0175936	8416	0.414	0.0157165	unclassified	Lachnospiraceae	Eubacteriales	Clostridia	Firmicutes	Bacteria
Eubacteriales sp. HG3A.0819	0.048	0.00716061	0.0180366	8416	0.236	0.0111552	unclassified	unclassified	Eubacteriales	Clostridia	Firmicutes	Bacteria
Eubacteriales sp. HG3A.1084	0.029	0.00721902	0.0181495	8416	0.538	0.0178142	unclassified	unclassified	Eubacteriales	Clostridia	Firmicutes	Bacteria
Odoribacter splanchnicus HG3A.0041	0.912	0.00733041	0.0183949	8416	0.159	0.00859918	Odoribacter	Odoribacteraceae	Bacteroidales	Bacteroidia	Bacteroidetes	Bacteria
Oscillospiraceae sp. HG3A.0612	0.153	0.00750723	0.0188033	8416	0.13	0.0128894	unclassified	Oscillospiraceae	Eubacteriales	Clostridia	Firmicutes	Bacteria
Eubacteriales sp. HG3A.0268	0.248	0.00757526	0.0189381	8416	0.076	0.00777754	unclassified	unclassified	Eubacteriales	Clostridia	Firmicutes	Bacteria
Eubacteriales sp. HG3A.0026	0.907	0.00761152	0.0189932	8416	0.076	0.0094253	unclassified	unclassified	Eubacteriales	Clostridia	Firmicutes	Bacteria
Bacteroidales sp. HG3A.0738	0.066	0.00764219	0.0190342	8416	0.212	0.0119098	unclassified	unclassified	Bacteroidales	Bacteroidia	Bacteroidetes	Bacteria
Eubacteriales sp. HG3A.0453	0.241	0.00765725	0.0190362	8416	0.175	0.0102089	unclassified	unclassified	Eubacteriales	Clostridia	Firmicutes	Bacteria
Burkholderiales sp. HG3A.0799	0.062	0.00782198	0.0194096	8416	0.225	0.0105019	unclassified	unclassified	Burkholderiales	Betaproteobacteria	Proteobacteria	Bacteria
Oscillospiraceae sp. HG3A.0223	0.657	0.0079071	0.0195481	8416	0.07	0.00988526	unclassified	Oscillospiraceae	Eubacteriales	Clostridia	Firmicutes	Bacteria
Eubacteriales sp. HG3A.0820	0.039	0.00789461	0.0195481	8416	0.166	0.01131	unclassified	unclassified	Eubacteriales	Clostridia	Firmicutes	Bacteria
Flavonifractor sp. An10 HG3A.0495	0.264	0.00793185	0.0195688	8416	0.214	0.0118341	Flavonifractor	Oscillospiraceae	Eubacteriales	Clostridia	Firmicutes	Bacteria
Eubacteriales sp. HG3A.0545	0.084	0.00795945	0.0195688	8416	0.119	0.0107379	unclassified	unclassified	Eubacteriales	Clostridia	Firmicutes	Bacteria
Eubacteriales sp. HG3A.0873	0.051	0.00794496	0.0195688	8416	0.608	0.0184386	unclassified	unclassified	Eubacteriales	Clostridia	Firmicutes	Bacteria
Prevotella sp. HG3A.1175	0.014	0.00797648	0.0195746	8416	0.331	0.0132359	Prevotella	Prevotellaceae	Bacteroidales	Bacteroidia	Bacteroidetes	Bacteria
Lachnotalea sp. AF33-28 HG3A.0403	0.623	0.00801344	0.0196293	8416	0.168	0.0137128	Lachnotalea	Lachnospiraceae	Eubacteriales	Clostridia	Firmicutes	Bacteria
Eubacteriales sp. HG3A.0976	0.054	0.00813291	0.0198854	8416	0.228	0.00846456	unclassified	unclassified	Eubacteriales	Clostridia	Firmicutes	Bacteria
Intestinimonas butyriciproducens HG3A.0187	0.764	0.00822205	0.0200666	8416	0.145	0.0109006	Intestinimonas	unclassified	Eubacteriales	Clostridia	Firmicutes	Bacteria
Eubacteriales sp. HG3A.1266	0.014	0.00834641	0.020333	8416	0.32	0.018588	unclassified	unclassified	Eubacteriales	Clostridia	Firmicutes	Bacteria
Eubacteriales sp. HG3A.0551	0.127	0.00838404	0.0203874	8416	0.125	0.0078709	unclassified	unclassified	Eubacteriales	Clostridia	Firmicutes	Bacteria
Lachnospiraceae sp. HG3A.0725	0.169	0.0084105	0.0204146	8416	0.239	0.0154589	unclassified	Lachnospiraceae	Eubacteriales	Clostridia	Firmicutes	Bacteria
Eubacteriales sp. HG3A.0333	0.177	0.00850996	0.0206185	8416	0.076	0.0107396	unclassified	unclassified	Eubacteriales	Clostridia	Firmicutes	Bacteria
Eubacteriales sp. HG3A.0792	0.159	0.00859506	0.020787	8416	0.27	0.0175101	unclassified	unclassified	Eubacteriales	Clostridia	Firmicutes	Bacteria
Eubacteriales sp. HG3A.0543	0.08	0.00878482	0.0212075	8416	0.206	0.0111375	unclassified	unclassified	Eubacteriales	Clostridia	Firmicutes	Bacteria
Haemophilus pittmaniae HG3A.1196	0.044	0.00880669	0.0212219	8416	0.211	0.00609495	Haemophilus	Pasteurellaceae	Pasteurellales	Gammaproteobacteria	Proteobacteria	Bacteria
Eubacteriales sp. HG3A.0440	0.183	0.00882792	0.0212347	8416	0.119	0.01372	unclassified	unclassified	Eubacteriales	Clostridia	Firmicutes	Bacteria
Ellagibacter isourolithinifaciens HG3A.0191	0.359	0.00886062	0.0212751	8416	0.093	0.00978341	Ellagibacter	Eggerthellaceae	Eggerthellales	Coriobacteriia	Actinobacteria	Bacteria
Ruminococcus sp. HG3A.0487	0.109	0.00894543	0.0214401	8416	0.152	0.0113982	Ruminococcus	Oscillospiraceae	Eubacteriales	Clostridia	Firmicutes	Bacteria
Eubacteriales sp. HG3A.1094	0.039	0.00912224	0.0218247	8416	0.248	0.014355	unclassified	unclassified	Eubacteriales	Clostridia	Firmicutes	Bacteria
Oscillospiraceae sp. HG3A.0576	0.273	0.00914012	0.0218284	8416	0.338	0.0147843	unclassified	Oscillospiraceae	Eubacteriales	Clostridia	Firmicutes	Bacteria
Faecalitalea cylindroides HG3A.0523	0.125	0.00921355	0.0219644	8416	0.133	0.0111595	Faecalitalea	Erysipelotrichaceae	Erysipelotrichales	Erysipelotrichia	Firmicutes	Bacteria
Eubacteriales sp. HG3A.0589	0.073	0.00934899	0.0222476	8416	0.125	0.0134724	unclassified	unclassified	Eubacteriales	Clostridia	Firmicutes	Bacteria
Firmicutes sp. HG3A.0923	0.045	0.00959707	0.0227973	8416	0.255	0.0131322	unclassified	unclassified	unclassified	unclassified	Firmicutes	Bacteria
Lachnospiraceae sp. HG3A.1005	0.107	0.00996949	0.0236399	8416	0.164	0.0116034	unclassified	Lachnospiraceae	Eubacteriales	Clostridia	Firmicutes	Bacteria
Eubacteriales sp. HG3A.0913	0.045	0.0100008	0.0236721	8416	0.415	0.0320332	unclassified	unclassified	Eubacteriales	Clostridia	Firmicutes	Bacteria
Bacteria sp. HG3A.0500	0.117	0.0101747	0.0240369	8416	0.14	0.0132027	unclassified	unclassified	unclassified	unclassified	unclassified	Bacteria
Catenibacterium mitsuokai HG3A.0775	0.113	0.0101909	0.0240369	8416	0.152	0.00935588	Catenibacterium	Coprobacillaceae	Erysipelotrichales	Erysipelotrichia	Firmicutes	Bacteria
Lachnospiraceae sp. HG3A.0772	0.045	0.0102845	0.0242148	8416	0.303	0.0248798	unclassified	Lachnospiraceae	Eubacteriales	Clostridia	Firmicutes	Bacteria
Clostridia sp. HG3A.0276	0.281	0.0104064	0.0244588	8416	0.17	0.0143067	unclassified	unclassified	unclassified	Clostridia	Firmicutes	Bacteria
Eubacteriales sp. HG3A.0656	0.113	0.010434	0.0244804	8416	0.141	0.00938031	unclassified	unclassified	Eubacteriales	Clostridia	Firmicutes	Bacteria
Pseudoflavonifractor sp. BSD2780061688st1 E11 HG3A.1060	0.028	0.0108436	0.0253523	8416	0.456	0.0325315	Pseudoflavonifractor	Oscillospiraceae	Eubacteriales	Clostridia	Firmicutes	Bacteria
Bifidobacterium pullorum subsp. gallinarum HG3A.1171	0.018	0.010836	0.0253523	8416	0.66	0.0259344	Bifidobacterium	Bifidobacteriaceae	Bifidobacteriales	Actinomycetia	Actinobacteria	Bacteria
Eubacteriales sp. HG3A.1250	0.031	0.0109791	0.0256242	8416	0.438	0.0247055	unclassified	unclassified	Eubacteriales	Clostridia	Firmicutes	Bacteria
Clostridia sp. HG3A.0094	0.78	0.0110148	0.0256628	8416	0.108	0.0103103	unclassified	unclassified	unclassified	Clostridia	Firmicutes	Bacteria
Ruminococcus champanellensis HG3A.0716	0.052	0.0110846	0.0257804	8416	0.157	0.0174819	Ruminococcus	Oscillospiraceae	Eubacteriales	Clostridia	Firmicutes	Bacteria
Eubacteriales sp. HG3A.0956	0.028	0.0112947	0.0262234	8416	0.22	0.0220269	unclassified	unclassified	Eubacteriales	Clostridia	Firmicutes	Bacteria
Eubacteriales sp. HG3A.0872	0.06	0.0116763	0.0270155	8416	0.223	0.0164149	unclassified	unclassified	Eubacteriales	Clostridia	Firmicutes	Bacteria
Eubacteriales sp. HG3A.0878	0.084	0.011672	0.0270155	8416	0.169	0.018231	unclassified	unclassified	Eubacteriales	Clostridia	Firmicutes	Bacteria
Clostridiaceae sp. HG3A.1142	0.039	0.0117442	0.0271254	8416	0.264	0.026383	unclassified	Clostridiaceae	Eubacteriales	Clostridia	Firmicutes	Bacteria
Firmicutes sp. HG3A.0769	0.044	0.0118173	0.0272472	8416	0.171	0.0196362	unclassified	unclassified	unclassified	unclassified	Firmicutes	Bacteria
Eubacteriales sp. HG3A.0908	0.069	0.0118446	0.0272631	8416	0.207	0.0149674	unclassified	unclassified	Eubacteriales	Clostridia	Firmicutes	Bacteria
Eubacteriales sp. HG3A.0703	0.066	0.011869	0.0272721	8416	0.122	0.0177823	unclassified	unclassified	Eubacteriales	Clostridia	Firmicutes	Bacteria
Eubacteriales sp. HG3A.0447	0.153	0.0120848	0.0276728	8416	0.131	0.0135699	unclassified	unclassified	Eubacteriales	Clostridia	Firmicutes	Bacteria
Eubacteriales sp. HG3A.0791	0.053	0.0120784	0.0276728	8416	0.213	0.0110012	unclassified	unclassified	Eubacteriales	Clostridia	Firmicutes	Bacteria
Eubacteriales sp. HG3A.0967	0.024	0.0123838	0.0283088	8416	0.193	0.0201127	unclassified	unclassified	Eubacteriales	Clostridia	Firmicutes	Bacteria
Eubacteriales sp. HG3A.0116	0.738	0.0124168	0.0283358	8416	0.146	0.0195711	unclassified	unclassified	Eubacteriales	Clostridia	Firmicutes	Bacteria
Ruminococcus callidus HG3A.0247	0.267	0.0125707	0.0285891	8416	0.076	0.0151935	Ruminococcus	Oscillospiraceae	Eubacteriales	Clostridia	Firmicutes	Bacteria
Firmicutes sp. HG3A.1054	0.021	0.0125648	0.0285891	8416	0.196	0.0129959	unclassified	unclassified	unclassified	unclassified	Firmicutes	Bacteria
Eggerthellaceae sp. HG3A.0171	0.853	0.0128632	0.0292047	8416	0.154	0.0204638	unclassified	Eggerthellaceae	Eggerthellales	Coriobacteriia	Actinobacteria	Bacteria
Bacteroidaceae sp. HG3A.0532	0.12	0.0129569	0.0293676	8416	0.166	0.0213977	unclassified	Bacteroidaceae	Bacteroidales	Bacteroidia	Bacteroidetes	Bacteria
Streptococcus australis HG3A.0310	0.587	0.0130248	0.0294714	8416	0.141	0.0154176	Streptococcus	Streptococcaceae	Lactobacillales	Bacilli	Firmicutes	Bacteria
Methanobrevibacter smithii HG3A.0152	0.489	0.0132303	0.0298599	8416	0.053	0.0146559	Methanobrevibacter	Methanobacteriaceae	Methanobacteriales	Methanobacteria	Euryarchaeota	Archaea
Bacteroidales sp. HG3A.1002	0.043	0.0132413	0.0298599	8416	0.179	0.0221138	unclassified	unclassified	Bacteroidales	Bacteroidia	Bacteroidetes	Bacteria
Eubacteriales sp. HG3A.0563	0.185	0.0133017	0.0299457	8416	0.18	0.0231703	unclassified	unclassified	Eubacteriales	Clostridia	Firmicutes	Bacteria
Barnesiella intestinihominis HG3A.0055	0.809	0.0134304	0.0301844	8416	0.111	0.0169173	Barnesiella	Barnesiellaceae	Bacteroidales	Bacteroidia	Bacteroidetes	Bacteria
Eubacteriales sp. HG3A.0715	0.067	0.0135527	0.0304081	8416	0.147	0.0162277	unclassified	unclassified	Eubacteriales	Clostridia	Firmicutes	Bacteria
Eubacteriales sp. HG3A.0556	0.133	0.0139038	0.031095	8416	0.284	0.0202468	unclassified	unclassified	Eubacteriales	Clostridia	Firmicutes	Bacteria
Victivallales sp. HG3A.0824	0.074	0.0139054	0.031095	8416	0.197	0.00996123	unclassified	unclassified	Victivallales	Lentisphaeria	Lentisphaerae	Bacteria
Candidatus Borkfalkiales sp. HG3A.1329	0.038	0.0141019	0.0314817	8416	0.257	0.0271276	unclassified	unclassified	Candidatus Borkfalkiales	Clostridia	Firmicutes	Bacteria
Eubacteriales sp. HG3A.0044	0.878	0.0143706	0.0320279	8416	0.062	0.0159279	unclassified	unclassified	Eubacteriales	Clostridia	Firmicutes	Bacteria
Eubacteriales sp. HG3A.0694	0.068	0.0145185	0.0323036	8416	0.193	0.0188942	unclassified	unclassified	Eubacteriales	Clostridia	Firmicutes	Bacteria
Clostridia sp. HG3A.1254	0.025	0.0145486	0.0323168	8416	0.276	0.0295484	unclassified	unclassified	unclassified	Clostridia	Firmicutes	Bacteria
Eubacterium sp. AF34-35BH HG3A.0231	0.325	0.014631	0.0324294	8416	0.114	0.0178494	Eubacterium	Eubacteriaceae	Eubacteriales	Clostridia	Firmicutes	Bacteria
Eubacteriales sp. HG3A.1147	0.015	0.0146479	0.0324294	8416	0.297	0.0353871	unclassified	unclassified	Eubacteriales	Clostridia	Firmicutes	Bacteria
Eubacteriales sp. HG3A.0163	0.594	0.0146797	0.0324459	8416	0.148	0.0228343	unclassified	unclassified	Eubacteriales	Clostridia	Firmicutes	Bacteria
Clostridiaceae sp. HG3A.0491	0.113	0.0147425	0.0325309	8416	0.169	0.0234022	unclassified	Clostridiaceae	Eubacteriales	Clostridia	Firmicutes	Bacteria
Bacteroidales sp. HG3A.0517	0.123	0.0147747	0.0325482	8416	0.15	0.019181	unclassified	unclassified	Bacteroidales	Bacteroidia	Bacteroidetes	Bacteria
Eubacteriales sp. HG3A.0832	0.047	0.0148231	0.032601	8416	0.151	0.021123	unclassified	unclassified	Eubacteriales	Clostridia	Firmicutes	Bacteria
Clostridia sp. HG3A.0741	0.09	0.0150873	0.0331276	8416	0.163	0.0253114	unclassified	unclassified	unclassified	Clostridia	Firmicutes	Bacteria
Firmicutes sp. HG3A.0650	0.061	0.0152538	0.0334381	8416	0.134	0.0143884	unclassified	unclassified	unclassified	unclassified	Firmicutes	Bacteria
Clostridia sp. HG3A.1076	0.022	0.0152913	0.0334654	8416	0.191	0.0246646	unclassified	unclassified	unclassified	Clostridia	Firmicutes	Bacteria
Eubacteriales sp. HG3A.0827	0.036	0.0153957	0.0336387	8416	0.287	0.0103007	unclassified	unclassified	Eubacteriales	Clostridia	Firmicutes	Bacteria
Eubacteriales sp. HG3A.1199	0.041	0.0154897	0.0337888	8416	0.44	0.0385387	unclassified	unclassified	Eubacteriales	Clostridia	Firmicutes	Bacteria
Eubacteriales sp. HG3A.0627	0.07	0.0156208	0.0339638	8416	0.134	0.0218181	unclassified	unclassified	Eubacteriales	Clostridia	Firmicutes	Bacteria
Clostridia sp. HG3A.0933	0.061	0.0156161	0.0339638	8416	0.23	0.0233147	unclassified	unclassified	unclassified	Clostridia	Firmicutes	Bacteria
Eubacteriales sp. HG3A.1156	0.027	0.0159862	0.0347017	8416	0.424	0.0335777	unclassified	unclassified	Eubacteriales	Clostridia	Firmicutes	Bacteria
Eubacteriales sp. HG3A.1134	0.026	0.0160683	0.0348233	8416	0.231	0.0264118	unclassified	unclassified	Eubacteriales	Clostridia	Firmicutes	Bacteria
Clostridia sp. HG3A.0401	0.164	0.0160975	0.03483	8416	0.11	0.0203828	unclassified	unclassified	unclassified	Clostridia	Firmicutes	Bacteria
Clostridia sp. HG3A.1141	0.027	0.0162288	0.0350573	8416	0.243	0.0332405	unclassified	unclassified	unclassified	Clostridia	Firmicutes	Bacteria
Collinsella sp. WCA1-178-WT-3 (M2) HG3A.1245	0.262	0.0163132	0.0351828	8416	0.237	0.0212408	Collinsella	Coriobacteriaceae	Coriobacteriales	Coriobacteriia	Actinobacteria	Bacteria
Eubacteriales sp. HG3A.0910	0.057	0.0164878	0.0355019	8416	0.18	0.0354021	unclassified	unclassified	Eubacteriales	Clostridia	Firmicutes	Bacteria
Bacteria sp. HG3A.0634	0.124	0.0167172	0.0359379	8416	0.129	0.0281684	unclassified	unclassified	unclassified	unclassified	unclassified	Bacteria
Eubacteriales sp. HG3A.0590	0.072	0.0168542	0.036142	8416	0.141	0.0245105	unclassified	unclassified	Eubacteriales	Clostridia	Firmicutes	Bacteria
Eubacteriales sp. HG3A.1332	0.02	0.0168663	0.036142	8416	0.265	0.0174796	unclassified	unclassified	Eubacteriales	Clostridia	Firmicutes	Bacteria
Bifidobacterium longum subsp. longum HG3A.0038	0.889	0.0171135	0.0366129	8416	0.082	0.0201745	Bifidobacterium	Bifidobacteriaceae	Bifidobacteriales	Actinomycetia	Actinobacteria	Bacteria
Oscillospiraceae sp. HG3A.1287	0.019	0.0171713	0.0366779	8416	0.418	0.0161167	unclassified	Oscillospiraceae	Eubacteriales	Clostridia	Firmicutes	Bacteria
Eubacteriales sp. HG3A.1237	0.013	0.0174646	0.0372448	8416	0.422	0.0446496	unclassified	unclassified	Eubacteriales	Clostridia	Firmicutes	Bacteria
Aeromonadales sp. HG3A.0796	0.041	0.0178858	0.0380823	8416	0.18	0.0183418	unclassified	unclassified	Aeromonadales	Gammaproteobacteria	Proteobacteria	Bacteria
Eubacteriales sp. HG3A.1244	0.026	0.0183327	0.0389716	8416	0.307	0.0289682	unclassified	unclassified	Eubacteriales	Clostridia	Firmicutes	Bacteria
Oscillospiraceae sp. HG3A.0429	0.481	0.0187946	0.0398901	8416	0.148	0.0242561	unclassified	Oscillospiraceae	Eubacteriales	Clostridia	Firmicutes	Bacteria
Phocaeicola plebeius HG3A.0423	0.213	0.0188462	0.0399361	8416	0.148	0.0294546	Phocaeicola	unclassified	Bacteroidales	Bacteroidia	Bacteroidetes	Bacteria
Eubacteriales sp. HG3A.0785	0.042	0.0195009	0.0412579	8416	0.187	0.0260191	unclassified	unclassified	Eubacteriales	Clostridia	Firmicutes	Bacteria
Bacteroides cellulosilyticus HG3A.0108	0.717	0.0199704	0.0421843	8416	0.093	0.0203527	Bacteroides	Bacteroidaceae	Bacteroidales	Bacteroidia	Bacteroidetes	Bacteria
Bacteria sp. HG3A.0708	0.09	0.0202914	0.0427947	8416	0.134	0.0196242	unclassified	unclassified	unclassified	unclassified	unclassified	Bacteria
Clostridium sp. TM06-18 HG3A.0048	0.948	0.0205592	0.0432228	8416	0.098	0.0245093	Clostridium	Clostridiaceae	Eubacteriales	Clostridia	Firmicutes	Bacteria
Bacteria sp. HG3A.0866	0.041	0.0205403	0.0432228	8416	0.21	0.0324345	unclassified	unclassified	unclassified	unclassified	unclassified	Bacteria
[Clostridium] spiroforme HG3A.0259	0.341	0.0210666	0.0442199	8416	0.157	0.0269089	Erysipelatoclostridium	Erysipelotrichaceae	Erysipelotrichales	Erysipelotrichia	Firmicutes	Bacteria
Coprococcus sp. AF21-14LB HG3A.1047	0.035	0.0214431	0.0449396	8416	0.173	0.0348746	Coprococcus	Lachnospiraceae	Eubacteriales	Clostridia	Firmicutes	Bacteria
Coriobacteriaceae sp. HG3A.1123	0.035	0.0215161	0.045022	8416	0.208	0.0306105	unclassified	Coriobacteriaceae	Coriobacteriales	Coriobacteriia	Actinobacteria	Bacteria
Eubacteriales sp. HG3A.0847	0.04	0.0219327	0.0457724	8416	0.193	0.042349	unclassified	unclassified	Eubacteriales	Clostridia	Firmicutes	Bacteria
Prevotella sp. 885 HG3A.0958	0.031	0.0219433	0.0457724	8416	0.205	0.0287642	Prevotella	Prevotellaceae	Bacteroidales	Bacteroidia	Bacteroidetes	Bacteria
Oscillospiraceae sp. HG3A.0142	0.605	0.0221498	0.0460591	8416	0.074	0.0223769	unclassified	Oscillospiraceae	Eubacteriales	Clostridia	Firmicutes	Bacteria
Lachnospiraceae sp. HG3A.1271	0.016	0.0221158	0.0460591	8416	0.327	0.0267487	unclassified	Lachnospiraceae	Eubacteriales	Clostridia	Firmicutes	Bacteria
Eubacteriales sp. HG3A.0621	0.131	0.022292	0.0462827	8416	0.114	0.029611	unclassified	unclassified	Eubacteriales	Clostridia	Firmicutes	Bacteria
Anaerobutyricum hallii HG3A.0012	0.978	0.02253	0.0466705	8416	0.099	0.0296097	Anaerobutyricum	Lachnospiraceae	Eubacteriales	Clostridia	Firmicutes	Bacteria
Lachnospiraceae sp. HG3A.1155	0.02	0.0225487	0.0466705	8416	0.222	0.0313259	unclassified	Lachnospiraceae	Eubacteriales	Clostridia	Firmicutes	Bacteria
Lactococcus cremoris subsp. tructae HG3A.0583	0.285	0.023006	0.0475434	8416	0.244	0.0371466	Lactococcus	Streptococcaceae	Lactobacillales	Bacilli	Firmicutes	Bacteria
Eubacteriales sp. HG3A.0736	0.048	0.0231965	0.0478629	8416	0.196	0.0255648	unclassified	unclassified	Eubacteriales	Clostridia	Firmicutes	Bacteria
Eubacteriales sp. HG3A.0666	0.059	0.0234879	0.0483769	8416	0.147	0.0393147	unclassified	unclassified	Eubacteriales	Clostridia	Firmicutes	Bacteria
Rikenellaceae sp. HG3A.0992	0.031	0.0235181	0.0483769	8416	0.239	0.0369352	unclassified	Rikenellaceae	Bacteroidales	Bacteroidia	Bacteroidetes	Bacteria
Eubacteriales sp. HG3A.1226	0.022	0.0239222	0.0491325	8416	0.383	0.0380978	unclassified	unclassified	Eubacteriales	Clostridia	Firmicutes	Bacteria
Atopobiaceae sp. HG3A.0937	0.044	0.0242587	0.0497471	8416	0.217	0.0285489	unclassified	Atopobiaceae	Coriobacteriales	Coriobacteriia	Actinobacteria	Bacteria
Firmicutes sp. HG3A.1014	0.028	0.0244244	0.0500101	8416	0.235	0.0455652	unclassified	unclassified	unclassified	unclassified	Firmicutes	Bacteria
Eubacteriales sp. HG3A.0764	0.05	0.02485	0.0508037	8416	0.241	0.0307477	unclassified	unclassified	Eubacteriales	Clostridia	Firmicutes	Bacteria
Eubacteriales sp. HG3A.0186	0.377	0.024952	0.0509342	8416	0.067	0.0259311	unclassified	unclassified	Eubacteriales	Clostridia	Firmicutes	Bacteria
Eubacteriales sp. HG3A.0302	0.283	0.0250059	0.0509662	8416	0.08	0.0316557	unclassified	unclassified	Eubacteriales	Clostridia	Firmicutes	Bacteria
Eubacteriales sp. HG3A.0854	0.042	0.0253641	0.0516174	8416	0.295	0.0368529	unclassified	unclassified	Eubacteriales	Clostridia	Firmicutes	Bacteria
Eubacteriales sp. HG3A.0496	0.139	0.0254814	0.0517773	8416	0.105	0.0345594	unclassified	unclassified	Eubacteriales	Clostridia	Firmicutes	Bacteria
Anaerotignum faecicola HG3A.0090	0.674	0.0260203	0.052792	8416	0.047	0.0285197	Anaerotignum	Lachnospiraceae	Eubacteriales	Clostridia	Firmicutes	Bacteria
Eubacteriales sp. HG3A.0081	0.715	0.02637	0.0534203	8416	0.115	0.0236372	unclassified	unclassified	Eubacteriales	Clostridia	Firmicutes	Bacteria
Eubacteriales sp. HG3A.0178	0.623	0.0265484	0.0537001	8416	0.071	0.0326497	unclassified	unclassified	Eubacteriales	Clostridia	Firmicutes	Bacteria
Eubacteriales sp. HG3A.0477	0.278	0.0267761	0.0540787	8416	0.166	0.0375859	unclassified	unclassified	Eubacteriales	Clostridia	Firmicutes	Bacteria
Alistipes indistinctus HG3A.0121	0.693	0.0270057	0.0544602	8416	0.07	0.0310869	Alistipes	Rikenellaceae	Bacteroidales	Bacteroidia	Bacteroidetes	Bacteria
Roseburia sp. OM04-15AA HG3A.0101	0.797	0.0272256	0.0547404	8416	0.061	0.0317744	Roseburia	Lachnospiraceae	Eubacteriales	Clostridia	Firmicutes	Bacteria
Prevotella timonensis HG3A.1043	0.102	0.0272267	0.0547404	8416	0.334	0.039494	Prevotella	Prevotellaceae	Bacteroidales	Bacteroidia	Bacteroidetes	Bacteria
Clostridium sp. HG3A.0050	0.916	0.0275324	0.0552719	8416	0.07	0.030222	Clostridium	Clostridiaceae	Eubacteriales	Clostridia	Firmicutes	Bacteria
Eubacteriales sp. HG3A.0663	0.058	0.0275889	0.0553021	8416	0.152	0.0335599	unclassified	unclassified	Eubacteriales	Clostridia	Firmicutes	Bacteria
Eubacteriales sp. HG3A.0524	0.126	0.028085	0.0562121	8416	0.25	0.0431482	unclassified	unclassified	Eubacteriales	Clostridia	Firmicutes	Bacteria
Eubacteriales sp. HG3A.0604	0.083	0.0281629	0.0562836	8416	0.147	0.0360306	unclassified	unclassified	Eubacteriales	Clostridia	Firmicutes	Bacteria
Eubacteriales sp. HG3A.0870	0.057	0.0283128	0.0564985	8416	0.197	0.0420727	unclassified	unclassified	Eubacteriales	Clostridia	Firmicutes	Bacteria
Bacteroides eggerthii HG3A.0212	0.391	0.0284387	0.0565439	8416	0.066	0.027215	Bacteroides	Bacteroidaceae	Bacteroidales	Bacteroidia	Bacteroidetes	Bacteria
Bacteroides nordii HG3A.0290	0.389	0.0284276	0.0565439	8416	0.075	0.0330432	Bacteroides	Bacteroidaceae	Bacteroidales	Bacteroidia	Bacteroidetes	Bacteria
Eubacteriales sp. HG3A.0654	0.105	0.0284626	0.0565439	8416	0.15	0.0362371	unclassified	unclassified	Eubacteriales	Clostridia	Firmicutes	Bacteria
Atopobiaceae sp. HG3A.0704	0.063	0.0285056	0.0565452	8416	0.185	0.0314882	unclassified	Atopobiaceae	Coriobacteriales	Coriobacteriia	Actinobacteria	Bacteria
Eubacteriales sp. HG3A.0720	0.068	0.0317878	0.0629625	8416	0.197	0.0602563	unclassified	unclassified	Eubacteriales	Clostridia	Firmicutes	Bacteria
Pseudoflavonifractor sp. HG3A.0844	0.254	0.0318491	0.0629904	8416	0.323	0.0410316	Pseudoflavonifractor	Oscillospiraceae	Eubacteriales	Clostridia	Firmicutes	Bacteria
Evtepia gabavorous HG3A.0114	0.527	0.0322207	0.0635977	8416	0.063	0.0349357	Evtepia	unclassified	Eubacteriales	Clostridia	Firmicutes	Bacteria
Tyzzerella nexilis HG3A.0574	0.104	0.0322514	0.0635977	8416	0.163	0.0338745	Tyzzerella	Lachnospiraceae	Eubacteriales	Clostridia	Firmicutes	Bacteria
Clostridia sp. HG3A.0368	0.197	0.033065	0.0651058	8416	0.101	0.0453964	unclassified	unclassified	unclassified	Clostridia	Firmicutes	Bacteria
Oscillospiraceae sp. HG3A.0616	0.176	0.0338525	0.0665583	8416	0.188	0.0415255	unclassified	Oscillospiraceae	Eubacteriales	Clostridia	Firmicutes	Bacteria
Alistipes sp. AF17-16 HG3A.0150	0.483	0.0342063	0.0671551	8416	0.071	0.0359426	Alistipes	Rikenellaceae	Bacteroidales	Bacteroidia	Bacteroidetes	Bacteria
Eubacteriales sp. HG3A.1194	0.017	0.0344315	0.0674978	8416	0.293	0.0420707	unclassified	unclassified	Eubacteriales	Clostridia	Firmicutes	Bacteria
Eubacteriales sp. HG3A.0493	0.092	0.03455	0.0676308	8416	0.11	0.0417468	unclassified	unclassified	Eubacteriales	Clostridia	Firmicutes	Bacteria
Clostridia sp. HG3A.1286	0.02	0.034719	0.0678622	8416	0.25	0.0573703	unclassified	unclassified	unclassified	Clostridia	Firmicutes	Bacteria
Firmicutes sp. HG3A.0915	0.052	0.0351343	0.0685735	8416	0.184	0.0545251	unclassified	unclassified	unclassified	unclassified	Firmicutes	Bacteria
Eubacteriales sp. HG3A.0843	0.121	0.0358786	0.069924	8416	0.275	0.0586344	unclassified	unclassified	Eubacteriales	Clostridia	Firmicutes	Bacteria
Eubacteriales sp. HG3A.0697	0.068	0.0359378	0.0699373	8416	0.152	0.0502614	unclassified	unclassified	Eubacteriales	Clostridia	Firmicutes	Bacteria
Firmicutes sp. HG3A.1162	0.017	0.0360387	0.0700316	8416	0.263	0.0574315	unclassified	unclassified	unclassified	unclassified	Firmicutes	Bacteria
Erysipelotrichales sp. HG3A.0675	0.056	0.0366459	0.0711079	8416	0.148	0.0425324	unclassified	unclassified	Erysipelotrichales	Erysipelotrichia	Firmicutes	Bacteria
Clostridia sp. HG3A.0385	0.284	0.0379351	0.0735027	8416	0.106	0.0422022	unclassified	unclassified	unclassified	Clostridia	Firmicutes	Bacteria
Eubacteriales sp. HG3A.0546	0.091	0.0380286	0.0735771	8416	0.097	0.041027	unclassified	unclassified	Eubacteriales	Clostridia	Firmicutes	Bacteria
Clostridia sp. HG3A.0724	0.214	0.0383762	0.0741422	8416	0.115	0.045085	unclassified	unclassified	unclassified	Clostridia	Firmicutes	Bacteria
Eubacteriales sp. HG3A.0754	0.045	0.0385216	0.0743155	8416	0.176	0.0606007	unclassified	unclassified	Eubacteriales	Clostridia	Firmicutes	Bacteria
Clostridium disporicum HG3A.0753	0.127	0.0389543	0.0750418	8416	0.184	0.0630537	Clostridium	Clostridiaceae	Eubacteriales	Clostridia	Firmicutes	Bacteria
Eubacteriales sp. HG3A.0175	0.473	0.0390284	0.0750763	8416	0.103	0.0488258	unclassified	unclassified	Eubacteriales	Clostridia	Firmicutes	Bacteria
Bacteria sp. HG3A.0459	0.181	0.0394144	0.0757096	8416	0.116	0.0474145	unclassified	unclassified	unclassified	unclassified	unclassified	Bacteria
Eubacteriales sp. HG3A.0185	0.628	0.0401149	0.0769445	8416	0.204	0.0657184	unclassified	unclassified	Eubacteriales	Clostridia	Firmicutes	Bacteria
Eubacteriales sp. HG3A.0642	0.097	0.0402404	0.0769641	8416	0.145	0.0499941	unclassified	unclassified	Eubacteriales	Clostridia	Firmicutes	Bacteria
Muribaculum sp. NM65_B17 HG3A.1071	0.019	0.0401829	0.0769641	8416	0.288	0.0809377	Muribaculum	Muribaculaceae	Bacteroidales	Bacteroidia	Bacteroidetes	Bacteria
Eggerthellales sp. HG3A.0177	0.534	0.0404254	0.0772072	8416	0.106	0.0417014	unclassified	unclassified	Eggerthellales	Coriobacteriia	Actinobacteria	Bacteria
Oscillospiraceae sp. HG3A.1173	0.022	0.0416423	0.0794178	8416	0.256	0.080002	unclassified	Oscillospiraceae	Eubacteriales	Clostridia	Firmicutes	Bacteria
Lactococcus raffinolactis HG3A.0527	0.153	0.0421304	0.0802341	8416	0.147	0.053327	Lactococcus	Streptococcaceae	Lactobacillales	Bacilli	Firmicutes	Bacteria
Clostridia sp. HG3A.1217	0.04	0.0428581	0.0815037	8416	0.206	0.0663917	unclassified	unclassified	unclassified	Clostridia	Firmicutes	Bacteria
Eubacteriales sp. HG3A.0731	0.056	0.043375	0.0823693	8416	0.171	0.0502077	unclassified	unclassified	Eubacteriales	Clostridia	Firmicutes	Bacteria
Eubacteriales sp. HG3A.0851	0.088	0.0435268	0.0825401	8416	0.282	0.0854089	unclassified	unclassified	Eubacteriales	Clostridia	Firmicutes	Bacteria
Collinsella bouchesdurhonensis HG3A.0299	0.21	0.043887	0.0830224	8416	0.126	0.0569417	Collinsella	Coriobacteriaceae	Coriobacteriales	Coriobacteriia	Actinobacteria	Bacteria
Frisingicoccus caecimuris HG3A.1092	0.021	0.0439055	0.0830224	8416	0.798	0.200284	Frisingicoccus	Lachnospiraceae	Eubacteriales	Clostridia	Firmicutes	Bacteria
Eubacteriales sp. HG3A.1354	0.028	0.0445063	0.0840395	8416	0.324	0.0781145	unclassified	unclassified	Eubacteriales	Clostridia	Firmicutes	Bacteria
Bacteroides finegoldii HG3A.0224	0.349	0.0448344	0.0843473	8416	0.072	0.0387757	Bacteroides	Bacteroidaceae	Bacteroidales	Bacteroidia	Bacteroidetes	Bacteria
Oscillospiraceae sp. HG3A.0805	0.072	0.0448588	0.0843473	8416	0.24	0.0877616	unclassified	Oscillospiraceae	Eubacteriales	Clostridia	Firmicutes	Bacteria
Eubacteriales sp. HG3A.1261	0.025	0.0447838	0.0843473	8416	0.69	0.168885	unclassified	unclassified	Eubacteriales	Clostridia	Firmicutes	Bacteria
Ruminococcus sp. B05 HG3A.0261	0.397	0.0455083	0.0854481	8416	0.129	0.059844	Ruminococcus	Oscillospiraceae	Eubacteriales	Clostridia	Firmicutes	Bacteria
Clostridia sp. HG3A.1127	0.031	0.0455927	0.0854863	8416	0.218	0.0739033	unclassified	unclassified	unclassified	Clostridia	Firmicutes	Bacteria
Desulfovibrionales sp. HG3A.0266	0.442	0.0458269	0.085686	8416	0.064	0.0456702	unclassified	unclassified	Desulfovibrionales	Deltaproteobacteria	Proteobacteria	Bacteria
Bacteroidales sp. HG3A.0894	0.034	0.0458276	0.085686	8416	0.196	0.0728875	unclassified	unclassified	Bacteroidales	Bacteroidia	Bacteroidetes	Bacteria
Oscillospiraceae sp. HG3A.0130	0.71	0.0460443	0.0859709	8416	0.076	0.0451354	unclassified	Oscillospiraceae	Eubacteriales	Clostridia	Firmicutes	Bacteria
Eubacterium sp. AF22-8LB HG3A.0838	0.16	0.0469646	0.0875666	8416	0.206	0.0558191	Eubacterium	Eubacteriaceae	Eubacteriales	Clostridia	Firmicutes	Bacteria
Prevotella bivia HG3A.0936	0.119	0.0474241	0.0883001	8416	0.336	0.0944629	Prevotella	Prevotellaceae	Bacteroidales	Bacteroidia	Bacteroidetes	Bacteria
Clostridia sp. HG3A.0909	0.08	0.0477035	0.0886966	8416	0.209	0.0729726	unclassified	unclassified	unclassified	Clostridia	Firmicutes	Bacteria
Eubacteriales sp. HG3A.0270	0.548	0.0485346	0.0900838	8416	0.077	0.0487485	unclassified	unclassified	Eubacteriales	Clostridia	Firmicutes	Bacteria
Ruminococcus sp. JE7A12 HG3A.0640	0.062	0.0487195	0.0900838	8416	0.156	0.0616003	Ruminococcus	Oscillospiraceae	Eubacteriales	Clostridia	Firmicutes	Bacteria
Eubacteriales sp. HG3A.0744	0.185	0.0486644	0.0900838	8416	0.232	0.0737423	unclassified	unclassified	Eubacteriales	Clostridia	Firmicutes	Bacteria
Clostridia sp. HG3A.1262	0.013	0.0486576	0.0900838	8416	0.381	0.116188	unclassified	unclassified	unclassified	Clostridia	Firmicutes	Bacteria
Bacteria sp. HG3A.0726	0.067	0.0488073	0.090093	8416	0.204	0.0824905	unclassified	unclassified	unclassified	unclassified	unclassified	Bacteria
Eubacteriales sp. HG3A.0964	0.025	0.0488594	0.090093	8416	0.347	0.0688364	unclassified	unclassified	Eubacteriales	Clostridia	Firmicutes	Bacteria
Clostridia sp. HG3A.0750	0.074	0.0491409	0.090487	8416	0.164	0.076932	unclassified	unclassified	unclassified	Clostridia	Firmicutes	Bacteria
Clostridia sp. HG3A.0931	0.061	0.0495206	0.0910607	8416	0.169	0.0566017	unclassified	unclassified	unclassified	Clostridia	Firmicutes	Bacteria
Eubacteriales sp. HG3A.0158	0.473	0.0497369	0.0912071	8416	0.198	0.0571615	unclassified	unclassified	Eubacteriales	Clostridia	Firmicutes	Bacteria
Eggerthellales sp. HG3A.0848	0.059	0.049721	0.0912071	8416	0.167	0.0719506	unclassified	unclassified	Eggerthellales	Coriobacteriia	Actinobacteria	Bacteria
Bacteria sp. HG3A.0638	0.087	0.0501266	0.0917956	8416	0.188	0.0748193	unclassified	unclassified	unclassified	unclassified	unclassified	Bacteria
Eubacteriales sp. HG3A.0972	0.041	0.0502487	0.0918932	8416	0.217	0.0672099	unclassified	unclassified	Eubacteriales	Clostridia	Firmicutes	Bacteria
Eubacteriales sp. HG3A.1243	0.015	0.0504841	0.0921974	8416	0.253	0.0426778	unclassified	unclassified	Eubacteriales	Clostridia	Firmicutes	Bacteria
Eubacteriales sp. HG3A.0626	0.087	0.0513996	0.0937411	8416	0.205	0.0616825	unclassified	unclassified	Eubacteriales	Clostridia	Firmicutes	Bacteria
Eubacteriales sp. HG3A.1281	0.015	0.0514742	0.0937491	8416	0.377	0.0943704	unclassified	unclassified	Eubacteriales	Clostridia	Firmicutes	Bacteria
Alistipes timonensis HG3A.0586	0.14	0.0518281	0.094265	8416	0.163	0.0775715	Alistipes	Rikenellaceae	Bacteroidales	Bacteroidia	Bacteroidetes	Bacteria
Eubacteriales sp. HG3A.1064	0.024	0.0523273	0.0950434	8416	0.209	0.085758	unclassified	unclassified	Eubacteriales	Clostridia	Firmicutes	Bacteria
Dialister invisus HG3A.0164	0.407	0.0527143	0.0954866	8416	0.067	0.0552076	Dialister	Veillonellaceae	Veillonellales	Negativicutes	Firmicutes	Bacteria
Eubacteriales sp. HG3A.0711	0.183	0.0526878	0.0954866	8416	0.17	0.0665448	unclassified	unclassified	Eubacteriales	Clostridia	Firmicutes	Bacteria
Ligilactobacillus ruminis HG3A.0484	0.106	0.0528498	0.0956022	8416	0.138	0.0502177	Ligilactobacillus	Lactobacillaceae	Lactobacillales	Bacilli	Firmicutes	Bacteria
Bacteroidales sp. HG3A.1069	0.019	0.0531873	0.0960827	8416	0.28	0.0635104	unclassified	unclassified	Bacteroidales	Bacteroidia	Bacteroidetes	Bacteria
Bacteroidales sp. HG3A.0452	0.148	0.0535493	0.0964754	8416	0.107	0.0579609	unclassified	unclassified	Bacteroidales	Bacteroidia	Bacteroidetes	Bacteria
Bacteroides sp. HG3A.0934	0.032	0.0535129	0.0964754	8416	0.287	0.109123	Bacteroides	Bacteroidaceae	Bacteroidales	Bacteroidia	Bacteroidetes	Bacteria
Clostridia sp. HG3A.0599	0.079	0.0549354	0.0988394	8416	0.133	0.0566786	unclassified	unclassified	unclassified	Clostridia	Firmicutes	Bacteria
Eubacteriales sp. HG3A.0668	0.069	0.0550708	0.0989495	8416	0.191	0.0804288	unclassified	unclassified	Eubacteriales	Clostridia	Firmicutes	Bacteria
Firmicutes sp. HG3A.1290	0.012	0.0553245	0.0992717	8416	0.241	0.071735	unclassified	unclassified	unclassified	unclassified	Firmicutes	Bacteria
Dorea formicigenerans HG3A.0006	0.971	0.0562097	0.100725	8416	0.221	0.0713039	Dorea	Lachnospiraceae	Eubacteriales	Clostridia	Firmicutes	Bacteria
Proteobacteria sp. HG3A.0275	0.262	0.0590702	0.105709	8416	0.091	0.0737997	unclassified	unclassified	unclassified	unclassified	Proteobacteria	Bacteria
Eubacteriales sp. HG3A.0537	0.318	0.0593229	0.105877	8416	0.131	0.0812886	unclassified	unclassified	Eubacteriales	Clostridia	Firmicutes	Bacteria
Clostridia sp. HG3A.1298	0.02	0.059289	0.105877	8416	0.227	0.0912892	unclassified	unclassified	unclassified	Clostridia	Firmicutes	Bacteria
Proteobacteria sp. HG3A.0360	0.216	0.0594963	0.106045	8416	0.106	0.0576755	unclassified	unclassified	unclassified	unclassified	Proteobacteria	Bacteria
Bacteroides clarus HG3A.0258	0.281	0.060785	0.108053	8416	0.089	0.0686306	Bacteroides	Bacteroidaceae	Bacteroidales	Bacteroidia	Bacteroidetes	Bacteria
Clostridia sp. HG3A.1010	0.031	0.060757	0.108053	8416	0.222	0.0758749	unclassified	unclassified	unclassified	Clostridia	Firmicutes	Bacteria
Eubacteriales sp. HG3A.0607	0.065	0.0611296	0.108521	8416	0.263	0.0627562	unclassified	unclassified	Eubacteriales	Clostridia	Firmicutes	Bacteria
Bacteroidia sp. HG3A.0795	0.054	0.0616027	0.109216	8416	0.168	0.0560285	unclassified	unclassified	unclassified	Bacteroidia	Bacteroidetes	Bacteria
Oscillibacter sp. HG3A.0243	0.527	0.0616918	0.109229	8416	0.19	0.0807472	Oscillibacter	Oscillospiraceae	Eubacteriales	Clostridia	Firmicutes	Bacteria
Proteobacteria sp. HG3A.1210	0.024	0.0621514	0.109897	8416	0.253	0.068192	unclassified	unclassified	unclassified	unclassified	Proteobacteria	Bacteria
Eubacteriales sp. HG3A.0610	0.134	0.0623745	0.110146	8416	0.117	0.0617652	unclassified	unclassified	Eubacteriales	Clostridia	Firmicutes	Bacteria
Clostridia sp. HG3A.0898	0.048	0.0638112	0.112534	8416	0.239	0.0941896	unclassified	unclassified	unclassified	Clostridia	Firmicutes	Bacteria
Eubacteriales sp. HG3A.0468	0.17	0.0641954	0.113062	8416	0.114	0.0572933	unclassified	unclassified	Eubacteriales	Clostridia	Firmicutes	Bacteria
Eubacteriales sp. HG3A.0858	0.047	0.0643011	0.113099	8416	0.236	0.109242	unclassified	unclassified	Eubacteriales	Clostridia	Firmicutes	Bacteria
Lachnospiraceae sp. HG3A.1066	0.032	0.0652857	0.114679	8416	0.24	0.0775204	unclassified	Lachnospiraceae	Eubacteriales	Clostridia	Firmicutes	Bacteria
Eubacteriales sp. HG3A.0781	0.175	0.0654015	0.114732	8416	0.178	0.0773812	unclassified	unclassified	Eubacteriales	Clostridia	Firmicutes	Bacteria
Saccharomyces cerevisiae HG3A.0782	0.124	0.0659804	0.115596	8416	0.29	0.0675008	Saccharomyces	Saccharomycetaceae	Saccharomycetales	Saccharomycetes	Ascomycota	Eukaryota
Firmicutes sp. HG3A.1048	0.021	0.0662591	0.115932	8416	0.282	0.0859742	unclassified	unclassified	unclassified	unclassified	Firmicutes	Bacteria
Bacteroidales sp. HG3A.1081	0.017	0.0671163	0.117124	8416	0.222	0.0851003	unclassified	unclassified	Bacteroidales	Bacteroidia	Bacteroidetes	Bacteria
Eubacteriales sp. HG3A.1379	0.181	0.0670795	0.117124	8416	0.126	0.0764208	unclassified	unclassified	Eubacteriales	Clostridia	Firmicutes	Bacteria
Coprococcus sp. HG3A.0404	0.585	0.0677059	0.117999	8416	0.148	0.0865306	Coprococcus	Lachnospiraceae	Eubacteriales	Clostridia	Firmicutes	Bacteria
Clostridia sp. HG3A.1008	0.025	0.0687732	0.119703	8416	0.281	0.132321	unclassified	unclassified	unclassified	Clostridia	Firmicutes	Bacteria
Oxalobacter formigenes HG3A.0552	0.092	0.0692666	0.120405	8416	0.117	0.0884028	Oxalobacter	Oxalobacteraceae	Burkholderiales	Betaproteobacteria	Proteobacteria	Bacteria
Eubacteriales sp. HG3A.0970	0.12	0.0695793	0.120791	8416	0.178	0.100115	unclassified	unclassified	Eubacteriales	Clostridia	Firmicutes	Bacteria
Fournierella massiliensis HG3A.1189	0.019	0.0703513	0.121973	8416	0.276	0.150253	Fournierella	Oscillospiraceae	Eubacteriales	Clostridia	Firmicutes	Bacteria
Clostridium sp. HG3A.0444	0.177	0.0709854	0.122625	8416	0.152	0.0582603	Clostridium	Clostridiaceae	Eubacteriales	Clostridia	Firmicutes	Bacteria
Methanosphaera stadtmanae HG3A.0615	0.072	0.0709141	0.122625	8416	0.171	0.0941996	Methanosphaera	Methanobacteriaceae	Methanobacteriales	Methanobacteria	Euryarchaeota	Archaea
Clostridia sp. HG3A.0954	0.028	0.0710029	0.122625	8416	0.214	0.0949327	unclassified	unclassified	unclassified	Clostridia	Firmicutes	Bacteria
Eubacteriales sp. HG3A.0289	0.315	0.0713198	0.122854	8416	0.117	0.101389	unclassified	unclassified	Eubacteriales	Clostridia	Firmicutes	Bacteria
Mogibacterium kristiansenii HG3A.0522	0.096	0.0712574	0.122854	8416	0.131	0.0871027	Mogibacterium	Clostridiales Family XIII. Incertae Sedis	Eubacteriales	Clostridia	Firmicutes	Bacteria
Alistipes onderdonkii subsp. vulgaris HG3A.0047	0.923	0.0718656	0.123466	8416	0.07	0.0731415	Alistipes	Rikenellaceae	Bacteroidales	Bacteroidia	Bacteroidetes	Bacteria
Bacteria sp. HG3A.0863	0.081	0.0718791	0.123466	8416	0.201	0.0827116	unclassified	unclassified	unclassified	unclassified	unclassified	Bacteria
Eubacteriales sp. HG3A.0952	0.033	0.0719523	0.123466	8416	0.234	0.111464	unclassified	unclassified	Eubacteriales	Clostridia	Firmicutes	Bacteria
Eubacteriales sp. HG3A.0386	0.334	0.0731413	0.125345	8416	0.205	0.110317	unclassified	unclassified	Eubacteriales	Clostridia	Firmicutes	Bacteria
Clostridia sp. HG3A.1058	0.021	0.0739645	0.126593	8416	0.297	0.137934	unclassified	unclassified	unclassified	Clostridia	Firmicutes	Bacteria
Eubacteriales sp. HG3A.0696	0.107	0.0747005	0.127689	8416	0.124	0.0874788	unclassified	unclassified	Eubacteriales	Clostridia	Firmicutes	Bacteria
Eubacteriales sp. HG3A.0133	0.5	0.0755797	0.129027	8416	0.052	0.0706199	unclassified	unclassified	Eubacteriales	Clostridia	Firmicutes	Bacteria
Proteobacteria sp. HG3A.0327	0.238	0.0756879	0.129046	8416	0.088	0.102408	unclassified	unclassified	unclassified	unclassified	Proteobacteria	Bacteria
Clostridia sp. HG3A.0435	0.379	0.075794	0.129063	8416	0.095	0.0649744	unclassified	unclassified	unclassified	Clostridia	Firmicutes	Bacteria
Lachnospiraceae sp. HG3A.1190	0.033	0.0761879	0.129568	8416	0.504	0.0987388	unclassified	Lachnospiraceae	Eubacteriales	Clostridia	Firmicutes	Bacteria
Firmicutes sp. HG3A.1082	0.018	0.0775842	0.131775	8416	0.213	0.141406	unclassified	unclassified	unclassified	unclassified	Firmicutes	Bacteria
Eubacteriales sp. HG3A.0807	0.042	0.077758	0.131902	8416	0.271	0.0804984	unclassified	unclassified	Eubacteriales	Clostridia	Firmicutes	Bacteria
Holdemania sp. Marseille-P2844 HG3A.0201	0.492	0.0780274	0.132191	8416	0.105	0.073175	Holdemania	Erysipelotrichaceae	Erysipelotrichales	Erysipelotrichia	Firmicutes	Bacteria
Eubacteriales sp. HG3A.0624	0.354	0.0785384	0.132888	8416	0.12	0.0781176	unclassified	unclassified	Eubacteriales	Clostridia	Firmicutes	Bacteria
Eubacteriales sp. HG3A.1150	0.022	0.07906	0.133601	8416	0.21	0.120967	unclassified	unclassified	Eubacteriales	Clostridia	Firmicutes	Bacteria
Eubacteriales sp. HG3A.0633	0.168	0.0801993	0.1352	8416	0.161	0.0690484	unclassified	unclassified	Eubacteriales	Clostridia	Firmicutes	Bacteria
Eubacteriales sp. HG3A.1089	0.02	0.0802084	0.1352	8416	0.299	0.145309	unclassified	unclassified	Eubacteriales	Clostridia	Firmicutes	Bacteria
Clostridia sp. HG3A.0767	0.088	0.0809297	0.136244	8416	0.192	0.0990444	unclassified	unclassified	unclassified	Clostridia	Firmicutes	Bacteria
Bacteroidales sp. HG3A.1183	0.013	0.0811496	0.136442	8416	0.246	0.10742	unclassified	unclassified	Bacteroidales	Bacteroidia	Bacteroidetes	Bacteria
Eubacteriales sp. HG3A.1151	0.018	0.0813557	0.136616	8416	0.301	0.15016	unclassified	unclassified	Eubacteriales	Clostridia	Firmicutes	Bacteria
Oscillospiraceae sp. HG3A.0343	0.388	0.0841303	0.141098	8416	0.077	0.0972935	unclassified	Oscillospiraceae	Eubacteriales	Clostridia	Firmicutes	Bacteria
Eubacteriales sp. HG3A.1067	0.079	0.0843581	0.141302	8416	0.247	0.129967	unclassified	unclassified	Eubacteriales	Clostridia	Firmicutes	Bacteria
Eubacteriales sp. HG3A.0584	0.077	0.0847464	0.141775	8416	0.137	0.109786	unclassified	unclassified	Eubacteriales	Clostridia	Firmicutes	Bacteria
Eubacteriales sp. HG3A.1083	0.031	0.084959	0.141953	8416	0.408	0.157234	unclassified	unclassified	Eubacteriales	Clostridia	Firmicutes	Bacteria
Eggerthellaceae sp. HG3A.1186	0.02	0.0850761	0.141971	8416	0.36	0.129977	unclassified	Eggerthellaceae	Eggerthellales	Coriobacteriia	Actinobacteria	Bacteria
Eubacteriales sp. HG3A.1303	0.012	0.0856414	0.142736	8416	0.493	0.205354	unclassified	unclassified	Eubacteriales	Clostridia	Firmicutes	Bacteria
Oscillospiraceae sp. HG3A.1270	0.043	0.0862889	0.143636	8416	0.193	0.110238	unclassified	Oscillospiraceae	Eubacteriales	Clostridia	Firmicutes	Bacteria
Lachnospiraceae sp. HG3A.0855	0.039	0.0867954	0.144299	8416	0.161	0.0950245	unclassified	Lachnospiraceae	Eubacteriales	Clostridia	Firmicutes	Bacteria
Eubacteriales sp. HG3A.0740	0.053	0.0871675	0.144737	8416	0.174	0.109656	unclassified	unclassified	Eubacteriales	Clostridia	Firmicutes	Bacteria
Clostridia sp. HG3A.0519	0.095	0.0882485	0.14635	8416	0.152	0.102231	unclassified	unclassified	unclassified	Clostridia	Firmicutes	Bacteria
Phascolarctobacterium succinatutens HG3A.0315	0.195	0.0884503	0.146503	8416	0.105	0.0924148	Phascolarctobacterium	Acidaminococcaceae	Acidaminococcales	Negativicutes	Firmicutes	Bacteria
Eubacteriales sp. HG3A.0935	0.031	0.0886308	0.14662	8416	0.244	0.0983147	unclassified	unclassified	Eubacteriales	Clostridia	Firmicutes	Bacteria
Bacteroides intestinalis HG3A.0265	0.298	0.0890867	0.147191	8416	0.147	0.102187	Bacteroides	Bacteroidaceae	Bacteroidales	Bacteroidia	Bacteroidetes	Bacteria
Eubacteriales sp. HG3A.0145	0.788	0.0911506	0.150415	8416	0.129	0.107423	unclassified	unclassified	Eubacteriales	Clostridia	Firmicutes	Bacteria
Prevotella sp. P4-67 HG3A.0784	0.04	0.0915639	0.150911	8416	0.211	0.10378	Prevotella	Prevotellaceae	Bacteroidales	Bacteroidia	Bacteroidetes	Bacteria
Clostridium paraputrificum HG3A.0793	0.09	0.0919311	0.151329	8416	0.213	0.141978	Clostridium	Clostridiaceae	Eubacteriales	Clostridia	Firmicutes	Bacteria
Bacteria sp. HG3A.0823	0.04	0.0925334	0.152133	8416	0.17	0.131345	unclassified	unclassified	unclassified	unclassified	unclassified	Bacteria
Eubacteriales sp. HG3A.0308	0.266	0.0935913	0.153683	8416	0.088	0.105459	unclassified	unclassified	Eubacteriales	Clostridia	Firmicutes	Bacteria
Megasphaera elsdenii HG3A.0921	0.039	0.0943664	0.154716	8416	0.186	0.095866	Megasphaera	Veillonellaceae	Veillonellales	Negativicutes	Firmicutes	Bacteria
Oscillospiraceae sp. HG3A.1169	0.019	0.0944524	0.154716	8416	0.28	0.133313	unclassified	Oscillospiraceae	Eubacteriales	Clostridia	Firmicutes	Bacteria
Mitsuokella jalaludinii HG3A.0761	0.051	0.0946964	0.154926	8416	0.146	0.0932426	Mitsuokella	Selenomonadaceae	Selenomonadales	Negativicutes	Firmicutes	Bacteria
Butyricimonas faecalis HG3A.0394	0.216	0.0959281	0.156749	8416	0.148	0.112822	Butyricimonas	Odoribacteraceae	Bacteroidales	Bacteroidia	Bacteroidetes	Bacteria
Eubacteriales sp. HG3A.0969	0.026	0.0963872	0.157307	8416	0.206	0.110113	unclassified	unclassified	Eubacteriales	Clostridia	Firmicutes	Bacteria
Eggerthellales sp. HG3A.1184	0.016	0.0966127	0.157482	8416	0.244	0.101575	unclassified	unclassified	Eggerthellales	Coriobacteriia	Actinobacteria	Bacteria
Firmicutes sp. HG3A.0811	0.043	0.0967682	0.157543	8416	0.19	0.141579	unclassified	unclassified	unclassified	unclassified	Firmicutes	Bacteria
Negativibacillus massiliensis HG3A.0356	0.23	0.0972884	0.157879	8416	0.17	0.12192	Negativibacillus	unclassified	unclassified	unclassified	Firmicutes	Bacteria
Eubacteriales sp. HG3A.0371	0.375	0.0973042	0.157879	8416	0.097	0.108498	unclassified	unclassified	Eubacteriales	Clostridia	Firmicutes	Bacteria
Firmicutes sp. HG3A.1075	0.023	0.0973292	0.157879	8416	0.238	0.145867	unclassified	unclassified	unclassified	unclassified	Firmicutes	Bacteria
Firmicutes sp. HG3A.1050	0.025	0.0976944	0.158279	8416	0.246	0.12976	unclassified	unclassified	unclassified	unclassified	Firmicutes	Bacteria
Clostridium sp. D5 HG3A.1234	0.044	0.0981287	0.15879	8416	0.233	0.156238	Clostridium	Clostridiaceae	Eubacteriales	Clostridia	Firmicutes	Bacteria
Bacteroidales sp. HG3A.1364	0.011	0.0986973	0.159517	8416	0.458	0.184069	unclassified	unclassified	Bacteroidales	Bacteroidia	Bacteroidetes	Bacteria
Victivallales sp. HG3A.1299	0.025	0.0994896	0.160603	8416	0.232	0.155866	unclassified	unclassified	Victivallales	Lentisphaeria	Lentisphaerae	Bacteria
Slackia piriformis HG3A.0700	0.057	0.100083	0.161366	8416	0.14	0.128158	Slackia	Eggerthellaceae	Eggerthellales	Coriobacteriia	Actinobacteria	Bacteria
Eubacteriales sp. HG3A.0880	0.056	0.100489	0.161825	8416	0.166	0.13393	unclassified	unclassified	Eubacteriales	Clostridia	Firmicutes	Bacteria
Bacteria sp. HG3A.1096	0.032	0.101228	0.162819	8416	0.161	0.128917	unclassified	unclassified	unclassified	unclassified	unclassified	Bacteria
Eubacteriales sp. HG3A.0602	0.088	0.102036	0.16392	8416	0.168	0.145049	unclassified	unclassified	Eubacteriales	Clostridia	Firmicutes	Bacteria
Streptococcus thermophilus HG3A.0095	0.906	0.103186	0.165569	8416	0.146	0.12245	Streptococcus	Streptococcaceae	Lactobacillales	Bacilli	Firmicutes	Bacteria
Eubacteriales sp. HG3A.1256	0.044	0.103576	0.165996	8416	0.298	0.137062	unclassified	unclassified	Eubacteriales	Clostridia	Firmicutes	Bacteria
Clostridia sp. HG3A.1111	0.043	0.103778	0.166119	8416	0.212	0.122161	unclassified	unclassified	unclassified	Clostridia	Firmicutes	Bacteria
Faecalicoccus pleomorphus HG3A.0875	0.046	0.104864	0.167656	8416	0.523	0.0816155	Faecalicoccus	Erysipelotrichaceae	Erysipelotrichales	Erysipelotrichia	Firmicutes	Bacteria
Sutterella wadsworthensis HG3A.0143	0.58	0.106278	0.169715	8416	0.073	0.125543	Sutterella	Sutterellaceae	Burkholderiales	Betaproteobacteria	Proteobacteria	Bacteria
Lactiplantibacillus plantarum subsp. plantarum HG3A.0597	0.146	0.106459	0.1698	8416	0.204	0.162308	Lactiplantibacillus	Lactobacillaceae	Lactobacillales	Bacilli	Firmicutes	Bacteria
Coprobacter fastidiosus HG3A.0182	0.548	0.107859	0.171828	8416	0.074	0.116389	Coprobacter	Barnesiellaceae	Bacteroidales	Bacteroidia	Bacteroidetes	Bacteria
Firmicutes sp. HG3A.1115	0.018	0.109109	0.173611	8416	0.22	0.193812	unclassified	unclassified	unclassified	unclassified	Firmicutes	Bacteria
Sutterella seckii HG3A.0997	0.033	0.109759	0.174438	8416	0.225	0.173691	Sutterella	Sutterellaceae	Burkholderiales	Betaproteobacteria	Proteobacteria	Bacteria
Clostridium sp. SN20 HG3A.0603	0.142	0.110054	0.174699	8416	0.161	0.127548	Clostridium	Clostridiaceae	Eubacteriales	Clostridia	Firmicutes	Bacteria
Bacteroidales sp. HG3A.0906	0.028	0.110488	0.175179	8416	0.292	0.178512	unclassified	unclassified	Bacteroidales	Bacteroidia	Bacteroidetes	Bacteria
Bacteria sp. HG3A.0778	0.065	0.110688	0.17529	8416	0.248	0.108316	unclassified	unclassified	unclassified	unclassified	unclassified	Bacteria
Megasphaera sp. BL7 HG3A.1145	0.044	0.11294	0.178644	8416	0.288	0.161418	Megasphaera	Veillonellaceae	Veillonellales	Negativicutes	Firmicutes	Bacteria
Allisonella histaminiformans HG3A.0332	0.212	0.113657	0.179564	8416	0.086	0.114491	Allisonella	Veillonellaceae	Veillonellales	Negativicutes	Firmicutes	Bacteria
Brachyspira aalborgi HG3A.0957	0.023	0.116354	0.183608	8416	0.21	0.182773	Brachyspira	Brachyspiraceae	Brachyspirales	Spirochaetia	Spirochaetes	Bacteria
Clostridia sp. HG3A.0929	0.068	0.11768	0.185482	8416	0.183	0.152834	unclassified	unclassified	unclassified	Clostridia	Firmicutes	Bacteria
Eubacteriales sp. HG3A.0993	0.023	0.11888	0.187151	8416	0.512	0.299883	unclassified	unclassified	Eubacteriales	Clostridia	Firmicutes	Bacteria
Clostridia sp. HG3A.1044	0.028	0.11943	0.187796	8416	0.238	0.121335	unclassified	unclassified	unclassified	Clostridia	Firmicutes	Bacteria
Bifidobacterium catenulatum subsp. kashiwanohense HG3A.0292	0.35	0.119946	0.188386	8416	0.14	0.133304	Bifidobacterium	Bifidobacteriaceae	Bifidobacteriales	Actinomycetia	Actinobacteria	Bacteria
Eubacteriales sp. HG3A.0971	0.025	0.121579	0.190502	8416	0.259	0.208748	unclassified	unclassified	Eubacteriales	Clostridia	Firmicutes	Bacteria
Oxalobacter sp. HG3A.1097	0.02	0.121569	0.190502	8416	0.254	0.188727	Oxalobacter	Oxalobacteraceae	Burkholderiales	Betaproteobacteria	Proteobacteria	Bacteria
Eubacteriales sp. HG3A.1187	0.021	0.122782	0.192161	8416	0.336	0.198434	unclassified	unclassified	Eubacteriales	Clostridia	Firmicutes	Bacteria
Bacteroidales sp. HG3A.1260	0.012	0.123038	0.192337	8416	0.456	0.1805	unclassified	unclassified	Bacteroidales	Bacteroidia	Bacteroidetes	Bacteria
Eggerthellales sp. HG3A.0987	0.02	0.12342	0.192484	8416	0.275	0.177875	unclassified	unclassified	Eggerthellales	Coriobacteriia	Actinobacteria	Bacteria
Sutterellaceae sp. HG3A.1122	0.029	0.123385	0.192484	8416	0.315	0.23249	unclassified	Sutterellaceae	Burkholderiales	Betaproteobacteria	Proteobacteria	Bacteria
Gemmiger formicilis HG3A.0027	0.94	0.124879	0.194531	8416	0.156	0.155475	Gemmiger	unclassified	Eubacteriales	Clostridia	Firmicutes	Bacteria
Bacteroidales sp. HG3A.1236	0.048	0.125515	0.195074	8416	0.268	0.19179	unclassified	unclassified	Bacteroidales	Bacteroidia	Bacteroidetes	Bacteria
Eubacteriales sp. HG3A.1334	0.018	0.12552	0.195074	8416	0.289	0.217381	unclassified	unclassified	Eubacteriales	Clostridia	Firmicutes	Bacteria
Prevotella sp. HG3A.1009	0.042	0.125826	0.195323	8416	0.222	0.14028	Prevotella	Prevotellaceae	Bacteroidales	Bacteroidia	Bacteroidetes	Bacteria
Anaerobutyricum hallii HG3A.0112	0.888	0.127766	0.198105	8416	0.11	0.134777	Anaerobutyricum	Lachnospiraceae	Eubacteriales	Clostridia	Firmicutes	Bacteria
Parabacteroides sp. HG3A.1168	0.028	0.12828	0.19867	8416	0.332	0.209825	Parabacteroides	Tannerellaceae	Bacteroidales	Bacteroidia	Bacteroidetes	Bacteria
Eubacteriales sp. HG3A.0630	0.1	0.129508	0.20034	8416	0.138	0.151873	unclassified	unclassified	Eubacteriales	Clostridia	Firmicutes	Bacteria
Oscillospiraceae sp. HG3A.0998	0.061	0.13034	0.201393	8416	0.325	0.184888	unclassified	Oscillospiraceae	Eubacteriales	Clostridia	Firmicutes	Bacteria
Firmicutes sp. HG3A.0948	0.026	0.13053	0.201454	8416	0.249	0.19101	unclassified	unclassified	unclassified	unclassified	Firmicutes	Bacteria
Clostridia sp. HG3A.0783	0.081	0.13075	0.20156	8416	0.161	0.157795	unclassified	unclassified	unclassified	Clostridia	Firmicutes	Bacteria
Eubacteriales sp. HG3A.0701	0.059	0.132015	0.203202	8416	0.13	0.156474	unclassified	unclassified	Eubacteriales	Clostridia	Firmicutes	Bacteria
Clostridia sp. HG3A.1148	0.031	0.132119	0.203202	8416	0.233	0.176461	unclassified	unclassified	unclassified	Clostridia	Firmicutes	Bacteria
Oscillospiraceae sp. HG3A.0461	0.228	0.132367	0.203349	8416	0.099	0.157494	unclassified	Oscillospiraceae	Eubacteriales	Clostridia	Firmicutes	Bacteria
Eubacteriales sp. HG3A.0449	0.126	0.134304	0.206087	8416	0.096	0.167147	unclassified	unclassified	Eubacteriales	Clostridia	Firmicutes	Bacteria
Barnesiellaceae sp. HG3A.1180	0.015	0.136994	0.209973	8416	0.301	0.225027	unclassified	Barnesiellaceae	Bacteroidales	Bacteroidia	Bacteroidetes	Bacteria
Clostridia sp. HG3A.1761	0.025	0.140316	0.214819	8416	0.37	0.35803	unclassified	unclassified	unclassified	Clostridia	Firmicutes	Bacteria
Eubacteriales sp. HG3A.0949	0.031	0.141246	0.215995	8416	0.262	0.20808	unclassified	unclassified	Eubacteriales	Clostridia	Firmicutes	Bacteria
Lachnospiraceae sp. HG3A.1209	0.036	0.141733	0.216492	8416	0.201	0.199827	unclassified	Lachnospiraceae	Eubacteriales	Clostridia	Firmicutes	Bacteria
Lachnospiraceae sp. HG3A.1165	0.02	0.143223	0.218518	8416	0.349	0.270355	unclassified	Lachnospiraceae	Eubacteriales	Clostridia	Firmicutes	Bacteria
Clostridium disporicum HG3A.0222	0.477	0.143473	0.218649	8416	0.136	0.149717	Clostridium	Clostridiaceae	Eubacteriales	Clostridia	Firmicutes	Bacteria
Eubacterium ventriosum HG3A.0082	0.743	0.146982	0.223741	8416	0.087	0.171563	Eubacterium	Eubacteriaceae	Eubacteriales	Clostridia	Firmicutes	Bacteria
Anaerostipes hadrus HG3A.0003	0.985	0.1487	0.226099	8416	0.216	0.180305	Anaerostipes	Lachnospiraceae	Eubacteriales	Clostridia	Firmicutes	Bacteria
Eubacteriales sp. HG3A.0859	0.079	0.148925	0.226184	8416	0.176	0.227735	unclassified	unclassified	Eubacteriales	Clostridia	Firmicutes	Bacteria
Bacteroidales sp. HG3A.1306	0.012	0.151909	0.230453	8416	0.314	0.191708	unclassified	unclassified	Bacteroidales	Bacteroidia	Bacteroidetes	Bacteria
Eubacteriales sp. HG3A.1025	0.045	0.153312	0.232318	8416	0.286	0.25105	unclassified	unclassified	Eubacteriales	Clostridia	Firmicutes	Bacteria
Eubacteriales sp. HG3A.0296	0.4	0.155088	0.234742	8416	0.185	0.221337	unclassified	unclassified	Eubacteriales	Clostridia	Firmicutes	Bacteria
Eubacteriales sp. HG3A.0794	0.044	0.15655	0.236572	8416	0.168	0.231701	unclassified	unclassified	Eubacteriales	Clostridia	Firmicutes	Bacteria
Paraprevotella xylaniphila HG3A.0995	0.123	0.156651	0.236572	8416	0.187	0.180662	Paraprevotella	Prevotellaceae	Bacteroidales	Bacteroidia	Bacteroidetes	Bacteria
Eubacteriales sp. HG3A.0647	0.079	0.156945	0.236748	8416	0.18	0.18159	unclassified	unclassified	Eubacteriales	Clostridia	Firmicutes	Bacteria
Clostridia sp. HG3A.0918	0.029	0.157704	0.237625	8416	0.23	0.193067	unclassified	unclassified	unclassified	Clostridia	Firmicutes	Bacteria
Eubacteriales sp. HG3A.1294	0.014	0.158805	0.239013	8416	0.265	0.199326	unclassified	unclassified	Eubacteriales	Clostridia	Firmicutes	Bacteria
Adlercreutzia equolifaciens subsp. celatus HG3A.0051	0.893	0.162011	0.243564	8416	0.067	0.170712	Adlercreutzia	Eggerthellaceae	Eggerthellales	Coriobacteriia	Actinobacteria	Bacteria
Eubacteriales sp. HG3A.0762	0.06	0.163192	0.245063	8416	0.199	0.215049	unclassified	unclassified	Eubacteriales	Clostridia	Firmicutes	Bacteria
Olsenella sp. AF21-51 HG3A.0690	0.067	0.168214	0.252037	8416	0.358	0.286936	Olsenella	Atopobiaceae	Coriobacteriales	Coriobacteriia	Actinobacteria	Bacteria
Burkholderiales sp. HG3A.1104	0.023	0.168119	0.252037	8416	0.369	0.259324	unclassified	unclassified	Burkholderiales	Betaproteobacteria	Proteobacteria	Bacteria
Clostridia sp. HG3A.0960	0.031	0.168425	0.252071	8416	0.194	0.233939	unclassified	unclassified	unclassified	Clostridia	Firmicutes	Bacteria
Candidatus Borkfalkia ceftriaxoniphila HG3A.0595	0.308	0.169126	0.252837	8416	0.177	0.21818	Candidatus Borkfalkia	Candidatus Borkfalkiaceae	Candidatus Borkfalkiales	Clostridia	Firmicutes	Bacteria
Eubacteriales sp. HG3A.0814	0.041	0.173475	0.259049	8416	0.279	0.267785	unclassified	unclassified	Eubacteriales	Clostridia	Firmicutes	Bacteria
Eubacteriales sp. HG3A.0882	0.045	0.173917	0.259241	8416	0.186	0.271699	unclassified	unclassified	Eubacteriales	Clostridia	Firmicutes	Bacteria
Eubacteriales sp. HG3A.1103	0.038	0.173993	0.259241	8416	0.396	0.221033	unclassified	unclassified	Eubacteriales	Clostridia	Firmicutes	Bacteria
Clostridia sp. HG3A.0861	0.138	0.17452	0.259738	8416	0.169	0.249322	unclassified	unclassified	unclassified	Clostridia	Firmicutes	Bacteria
Eubacteriales sp. HG3A.0628	0.166	0.175646	0.261123	8416	0.121	0.212058	unclassified	unclassified	Eubacteriales	Clostridia	Firmicutes	Bacteria
Bacteroidales sp. HG3A.1352	0.012	0.178574	0.265179	8416	0.253	0.18581	unclassified	unclassified	Bacteroidales	Bacteroidia	Bacteroidetes	Bacteria
Phocaeicola coprophilus HG3A.0657	0.06	0.178839	0.265278	8416	0.226	0.275296	Phocaeicola	unclassified	Bacteroidales	Bacteroidia	Bacteroidetes	Bacteria
Eubacteriales sp. HG3A.0897	0.039	0.180613	0.267612	8416	0.249	0.22513	unclassified	unclassified	Eubacteriales	Clostridia	Firmicutes	Bacteria
Firmicutes sp. HG3A.1222	0.016	0.181188	0.268166	8416	0.392	0.258027	unclassified	unclassified	unclassified	unclassified	Firmicutes	Bacteria
Eubacteriales sp. HG3A.1059	0.066	0.182469	0.269763	8416	0.245	0.268543	unclassified	unclassified	Eubacteriales	Clostridia	Firmicutes	Bacteria
Eubacteriales sp. HG3A.1292	0.014	0.1828	0.269954	8416	0.248	0.210907	unclassified	unclassified	Eubacteriales	Clostridia	Firmicutes	Bacteria
Lachnospiraceae sp. HG3A.1098	0.019	0.183916	0.271301	8416	0.299	0.286424	unclassified	Lachnospiraceae	Eubacteriales	Clostridia	Firmicutes	Bacteria
Massilistercora timonensis HG3A.0458	0.28	0.184387	0.27131	8416	0.168	0.201746	Massilistercora	unclassified	Eubacteriales	Clostridia	Firmicutes	Bacteria
Bacteria sp. HG3A.0801	0.049	0.184312	0.27131	8416	0.217	0.206054	unclassified	unclassified	unclassified	unclassified	unclassified	Bacteria
Firmicutes sp. HG3A.1085	0.028	0.184532	0.27131	8416	0.251	0.231304	unclassified	unclassified	unclassified	unclassified	Firmicutes	Bacteria
Prevotellaceae sp. HG3A.1125	0.02	0.185638	0.272637	8416	0.277	0.259364	unclassified	Prevotellaceae	Bacteroidales	Bacteroidia	Bacteroidetes	Bacteria
Bifidobacterium animalis subsp. lactis HG3A.0513	0.123	0.186459	0.273009	8416	0.173	0.223665	Bifidobacterium	Bifidobacteriaceae	Bifidobacteriales	Actinomycetia	Actinobacteria	Bacteria
Prevotella lascolaii HG3A.1033	0.021	0.186283	0.273009	8416	0.202	0.217071	Prevotella	Prevotellaceae	Bacteroidales	Bacteroidia	Bacteroidetes	Bacteria
Eubacteriales sp. HG3A.1326	0.016	0.186505	0.273009	8416	0.235	0.248553	unclassified	unclassified	Eubacteriales	Clostridia	Firmicutes	Bacteria
Pseudoruminococcus massiliensis HG3A.0346	0.187	0.186958	0.273372	8416	0.173	0.230891	Pseudoruminococcus	Oscillospiraceae	Eubacteriales	Clostridia	Firmicutes	Bacteria
Eubacteriales sp. HG3A.0652	0.135	0.18815	0.274814	8416	0.26	0.2212	unclassified	unclassified	Eubacteriales	Clostridia	Firmicutes	Bacteria
Eubacteriales sp. HG3A.0916	0.035	0.190231	0.277551	8416	0.271	0.267038	unclassified	unclassified	Eubacteriales	Clostridia	Firmicutes	Bacteria
Eubacteriales sp. HG3A.1204	0.024	0.191571	0.2792	8416	0.322	0.303257	unclassified	unclassified	Eubacteriales	Clostridia	Firmicutes	Bacteria
Clostridia sp. HG3A.0879	0.07	0.195505	0.284623	8416	0.186	0.259094	unclassified	unclassified	unclassified	Clostridia	Firmicutes	Bacteria
Clostridium perfringens HG3A.0959	0.049	0.196618	0.285932	8416	0.382	0.330262	Clostridium	Clostridiaceae	Eubacteriales	Clostridia	Firmicutes	Bacteria
Oscillospiraceae sp. HG3A.0134	0.799	0.197303	0.286615	8416	0.105	0.223004	unclassified	Oscillospiraceae	Eubacteriales	Clostridia	Firmicutes	Bacteria
Eubacteriales sp. HG3A.0547	0.231	0.197975	0.287279	8416	0.154	0.314089	unclassified	unclassified	Eubacteriales	Clostridia	Firmicutes	Bacteria
Clostridia sp. HG3A.1116	0.024	0.198553	0.287805	8416	0.242	0.273027	unclassified	unclassified	unclassified	Clostridia	Firmicutes	Bacteria
Oscillospiraceae sp. HG3A.0255	0.344	0.19976	0.28924	8416	0.077	0.217798	unclassified	Oscillospiraceae	Eubacteriales	Clostridia	Firmicutes	Bacteria
Clostridia sp. HG3A.1039	0.023	0.200565	0.290091	8416	0.223	0.282995	unclassified	unclassified	unclassified	Clostridia	Firmicutes	Bacteria
Mediterranea massiliensis HG3A.1331	0.018	0.201717	0.291442	8416	0.278	0.306732	Mediterranea	Bacteroidaceae	Bacteroidales	Bacteroidia	Bacteroidetes	Bacteria
Eubacteriales sp. HG3A.0482	0.204	0.202061	0.291623	8416	0.174	0.264257	unclassified	unclassified	Eubacteriales	Clostridia	Firmicutes	Bacteria
Eubacteriales sp. HG3A.0406	0.224	0.204302	0.294539	8416	0.192	0.232167	unclassified	unclassified	Eubacteriales	Clostridia	Firmicutes	Bacteria
Bacteria sp. HG3A.0361	0.186	0.205649	0.296161	8416	0.097	0.227128	unclassified	unclassified	unclassified	unclassified	unclassified	Bacteria
Eubacteriales sp. HG3A.1055	0.055	0.206232	0.296361	8416	0.366	0.337383	unclassified	unclassified	Eubacteriales	Clostridia	Firmicutes	Bacteria
Firmicutes sp. HG3A.1105	0.018	0.206096	0.296361	8416	0.243	0.25608	unclassified	unclassified	unclassified	unclassified	Firmicutes	Bacteria
Klebsiella quasipneumoniae subsp. similipneumoniae HG3A.1629	0.022	0.207588	0.29799	8416	0.345	0.239532	Klebsiella	Enterobacteriaceae	Enterobacterales	Gammaproteobacteria	Proteobacteria	Bacteria
Eubacteriales sp. HG3A.1090	0.024	0.20819	0.298533	8416	0.253	0.252323	unclassified	unclassified	Eubacteriales	Clostridia	Firmicutes	Bacteria
Eubacteriales sp. HG3A.1242	0.012	0.209307	0.299813	8416	0.247	0.284926	unclassified	unclassified	Eubacteriales	Clostridia	Firmicutes	Bacteria
Eubacteriales sp. HG3A.0950	0.079	0.21383	0.305963	8416	0.17	0.215629	unclassified	unclassified	Eubacteriales	Clostridia	Firmicutes	Bacteria
Clostridia sp. HG3A.1038	0.045	0.214276	0.306272	8416	0.227	0.303111	unclassified	unclassified	unclassified	Clostridia	Firmicutes	Bacteria
Parabacteroides merdae HG3A.0065	0.806	0.214813	0.306712	8416	0.062	0.203417	Parabacteroides	Tannerellaceae	Bacteroidales	Bacteroidia	Bacteroidetes	Bacteria
Sutterella sp. KLE1602 HG3A.0228	0.323	0.215223	0.306968	8416	0.081	0.21053	Sutterella	Sutterellaceae	Burkholderiales	Betaproteobacteria	Proteobacteria	Bacteria
Senegalimassilia faecalis HG3A.0467	0.111	0.220035	0.313163	8416	0.096	0.273321	Senegalimassilia	Coriobacteriaceae	Coriobacteriales	Coriobacteriia	Actinobacteria	Bacteria
Eubacteriales sp. HG3A.1176	0.03	0.219992	0.313163	8416	0.434	0.318956	unclassified	unclassified	Eubacteriales	Clostridia	Firmicutes	Bacteria
Eubacteriales sp. HG3A.0588	0.114	0.22029	0.313192	8416	0.141	0.231421	unclassified	unclassified	Eubacteriales	Clostridia	Firmicutes	Bacteria
Clostridia sp. HG3A.1356	0.031	0.220807	0.313593	8416	0.212	0.253877	unclassified	unclassified	unclassified	Clostridia	Firmicutes	Bacteria
Alistipes dispar HG3A.0281	0.327	0.221049	0.313604	8416	0.159	0.228468	Alistipes	Rikenellaceae	Bacteroidales	Bacteroidia	Bacteroidetes	Bacteria
Bacteroidaceae sp. HG3A.1215	0.018	0.221777	0.313968	8416	0.257	0.328897	unclassified	Bacteroidaceae	Bacteroidales	Bacteroidia	Bacteroidetes	Bacteria
Oscillospiraceae sp. HG3A.1278	0.035	0.221557	0.313968	8416	0.547	0.472324	unclassified	Oscillospiraceae	Eubacteriales	Clostridia	Firmicutes	Bacteria
Desulfovibrionales sp. HG3A.0727	0.049	0.222593	0.31479	8416	0.34	0.168694	unclassified	unclassified	Desulfovibrionales	Deltaproteobacteria	Proteobacteria	Bacteria
Eubacteriales sp. HG3A.1003	0.035	0.224631	0.317336	8416	0.197	0.307484	unclassified	unclassified	Eubacteriales	Clostridia	Firmicutes	Bacteria
Eubacteriales sp. HG3A.1301	0.023	0.225697	0.318505	8416	0.619	0.50331	unclassified	unclassified	Eubacteriales	Clostridia	Firmicutes	Bacteria
Clostridia sp. HG3A.0852	0.035	0.228591	0.322249	8416	0.209	0.290321	unclassified	unclassified	unclassified	Clostridia	Firmicutes	Bacteria
Coriobacteriaceae sp. HG3A.1073	0.034	0.229164	0.322715	8416	0.549	0.405863	unclassified	Coriobacteriaceae	Coriobacteriales	Coriobacteriia	Actinobacteria	Bacteria
Alistipes provencensis HG3A.0877	0.052	0.230577	0.324021	8416	0.152	0.236121	Alistipes	Rikenellaceae	Bacteroidales	Bacteroidia	Bacteroidetes	Bacteria
Clostridia sp. HG3A.1108	0.017	0.230362	0.324021	8416	0.333	0.366782	unclassified	unclassified	unclassified	Clostridia	Firmicutes	Bacteria
Eubacteriales sp. HG3A.0408	0.176	0.231314	0.324342	8416	0.133	0.283238	unclassified	unclassified	Eubacteriales	Clostridia	Firmicutes	Bacteria
Bacteroidales sp. HG3A.1070	0.017	0.23107	0.324342	8416	0.866	0.569262	unclassified	unclassified	Bacteroidales	Bacteroidia	Bacteroidetes	Bacteria
Eggerthellales sp. HG3A.1146	0.015	0.231534	0.324342	8416	0.238	0.254516	unclassified	unclassified	Eggerthellales	Coriobacteriia	Actinobacteria	Bacteria
Turicibacter sanguinis HG3A.0274	0.37	0.232611	0.325509	8416	0.12	0.292161	Turicibacter	Turicibacteraceae	Erysipelotrichales	Erysipelotrichia	Firmicutes	Bacteria
Ruminococcus sp. AF17-22AC HG3A.0208	0.643	0.236044	0.329774	8416	0.104	0.245877	Ruminococcus	Oscillospiraceae	Eubacteriales	Clostridia	Firmicutes	Bacteria
Parvimonas sp. KA00067 HG3A.1201	0.074	0.236152	0.329774	8416	0.264	0.361939	Parvimonas	Peptoniphilaceae	Tissierellales	Tissierellia	Firmicutes	Bacteria
Bacteroides uniformis HG3A.0007	0.974	0.239116	0.333215	8416	0.123	0.224852	Bacteroides	Bacteroidaceae	Bacteroidales	Bacteroidia	Bacteroidetes	Bacteria
Bacteroides sp. HG3A.0030	0.911	0.239017	0.333215	8416	0.148	0.24609	Bacteroides	Bacteroidaceae	Bacteroidales	Bacteroidia	Bacteroidetes	Bacteria
Eubacteriales sp. HG3A.0273	0.283	0.241042	0.335548	8416	0.077	0.274343	unclassified	unclassified	Eubacteriales	Clostridia	Firmicutes	Bacteria
Eubacteriales sp. HG3A.0298	0.212	0.242825	0.337679	8416	0.092	0.280346	unclassified	unclassified	Eubacteriales	Clostridia	Firmicutes	Bacteria
Acidaminococcales sp. HG3A.0812	0.033	0.244027	0.338997	8416	0.226	0.357692	unclassified	unclassified	Acidaminococcales	Negativicutes	Firmicutes	Bacteria
Coriobacteriales sp. HG3A.0714	0.051	0.246287	0.341781	8416	0.125	0.271595	unclassified	unclassified	Coriobacteriales	Coriobacteriia	Actinobacteria	Bacteria
Firmicutes sp. HG3A.1195	0.016	0.248033	0.343847	8416	0.291	0.216287	unclassified	unclassified	unclassified	unclassified	Firmicutes	Bacteria
Bacteroidales sp. HG3A.0889	0.032	0.249403	0.345387	8416	0.281	0.353786	unclassified	unclassified	Bacteroidales	Bacteroidia	Bacteroidetes	Bacteria
Latilactobacillus sakei subsp. sakei HG3A.0836	0.121	0.251109	0.347152	8416	0.415	0.332384	Latilactobacillus	Lactobacillaceae	Lactobacillales	Bacilli	Firmicutes	Bacteria
Eubacteriales sp. HG3A.1021	0.056	0.251198	0.347152	8416	0.16	0.215629	unclassified	unclassified	Eubacteriales	Clostridia	Firmicutes	Bacteria
Bacteroidales sp. HG3A.1029	0.02	0.252808	0.349016	8416	0.351	0.411289	unclassified	unclassified	Bacteroidales	Bacteroidia	Bacteroidetes	Bacteria
Coriobacteriales sp. HG3A.1004	0.05	0.254058	0.35038	8416	0.185	0.328286	unclassified	unclassified	Coriobacteriales	Coriobacteriia	Actinobacteria	Bacteria
Eubacteriales sp. HG3A.1109	0.045	0.257151	0.354279	8416	0.3	0.392395	unclassified	unclassified	Eubacteriales	Clostridia	Firmicutes	Bacteria
Eubacteriales sp. HG3A.0352	0.46	0.258876	0.356142	8416	0.071	0.23472	unclassified	unclassified	Eubacteriales	Clostridia	Firmicutes	Bacteria
Desulfovibrio legallii HG3A.1197	0.013	0.259036	0.356142	8416	0.312	0.355796	Desulfovibrio	Desulfovibrionaceae	Desulfovibrionales	Deltaproteobacteria	Proteobacteria	Bacteria
Oscillospiraceae sp. HG3A.0770	0.09	0.259638	0.356601	8416	0.252	0.319071	unclassified	Oscillospiraceae	Eubacteriales	Clostridia	Firmicutes	Bacteria
Eggerthellales sp. HG3A.1263	0.023	0.260371	0.357241	8416	0.245	0.269244	unclassified	unclassified	Eggerthellales	Coriobacteriia	Actinobacteria	Bacteria
Eubacteriales sp. HG3A.0651	0.152	0.261019	0.357763	8416	0.33	0.395366	unclassified	unclassified	Eubacteriales	Clostridia	Firmicutes	Bacteria
Firmicutes sp. HG3A.1178	0.017	0.262025	0.358773	8416	0.275	0.396365	unclassified	unclassified	unclassified	unclassified	Firmicutes	Bacteria
Odoribacter laneus HG3A.0710	0.057	0.262335	0.35883	8416	0.188	0.359314	Odoribacter	Odoribacteraceae	Bacteroidales	Bacteroidia	Bacteroidetes	Bacteria
Eubacteriales sp. HG3A.0759	0.05	0.265397	0.362646	8416	0.287	0.306683	unclassified	unclassified	Eubacteriales	Clostridia	Firmicutes	Bacteria
Eubacteriales sp. HG3A.1093	0.017	0.267132	0.364643	8416	0.232	0.360032	unclassified	unclassified	Eubacteriales	Clostridia	Firmicutes	Bacteria
Clostridia sp. HG3A.1288	0.016	0.270216	0.368476	8416	0.469	0.361295	unclassified	unclassified	unclassified	Clostridia	Firmicutes	Bacteria
Clostridia sp. HG3A.1193	0.031	0.271798	0.370256	8416	0.474	0.437777	unclassified	unclassified	unclassified	Clostridia	Firmicutes	Bacteria
Clostridia sp. HG3A.1247	0.035	0.272388	0.37068	8416	0.252	0.244864	unclassified	unclassified	unclassified	Clostridia	Firmicutes	Bacteria
Parabacteroides massiliensis HG3A.0834	0.074	0.273172	0.371369	8416	0.199	0.33262	Parabacteroides	Tannerellaceae	Bacteroidales	Bacteroidia	Bacteroidetes	Bacteria
Eubacteriales sp. HG3A.1153	0.015	0.274072	0.372213	8416	0.548	0.369596	unclassified	unclassified	Eubacteriales	Clostridia	Firmicutes	Bacteria
Bacteroides salyersiae HG3A.0277	0.262	0.277465	0.376057	8416	0.078	0.308051	Bacteroides	Bacteroidaceae	Bacteroidales	Bacteroidia	Bacteroidetes	Bacteria
Clostridia sp. HG3A.0728	0.073	0.277394	0.376057	8416	0.142	0.326443	unclassified	unclassified	unclassified	Clostridia	Firmicutes	Bacteria
Eggerthellales sp. HG3A.0569	0.089	0.279373	0.378258	8416	0.15	0.308755	unclassified	unclassified	Eggerthellales	Coriobacteriia	Actinobacteria	Bacteria
Actinomycetaceae sp. HG3A.1068	0.056	0.282782	0.382486	8416	0.398	0.508335	unclassified	Actinomycetaceae	Actinomycetales	Actinomycetia	Actinobacteria	Bacteria
Bifidobacterium bifidum HG3A.0262	0.225	0.28536	0.385582	8416	0.137	0.351622	Bifidobacterium	Bifidobacteriaceae	Bifidobacteriales	Actinomycetia	Actinobacteria	Bacteria
Eubacteriales sp. HG3A.0779	0.059	0.28792	0.388648	8416	0.185	0.278676	unclassified	unclassified	Eubacteriales	Clostridia	Firmicutes	Bacteria
Eubacteriales sp. HG3A.0790	0.122	0.288803	0.389446	8416	0.149	0.278577	unclassified	unclassified	Eubacteriales	Clostridia	Firmicutes	Bacteria
Traorella massiliensis HG3A.0669	0.129	0.289265	0.389676	8416	0.124	0.319821	Traorella	Erysipelotrichaceae	Erysipelotrichales	Erysipelotrichia	Firmicutes	Bacteria
Firmicutes sp. HG3A.1211	0.015	0.291767	0.39265	8416	0.377	0.430545	unclassified	unclassified	unclassified	unclassified	Firmicutes	Bacteria
Alistipes finegoldii HG3A.0077	0.845	0.29376	0.394934	8416	0.063	0.281777	Alistipes	Rikenellaceae	Bacteroidales	Bacteroidia	Bacteroidetes	Bacteria
Eubacteriales sp. HG3A.1320	0.018	0.295631	0.39705	8416	0.285	0.432415	unclassified	unclassified	Eubacteriales	Clostridia	Firmicutes	Bacteria
Eubacteriales sp. HG3A.0940	0.059	0.298757	0.400845	8416	0.218	0.284339	unclassified	unclassified	Eubacteriales	Clostridia	Firmicutes	Bacteria
Eubacteriales sp. HG3A.0977	0.05	0.299168	0.400993	8416	0.257	0.373689	unclassified	unclassified	Eubacteriales	Clostridia	Firmicutes	Bacteria
Eubacteriales sp. HG3A.1088	0.019	0.299921	0.401599	8416	0.895	0.541799	unclassified	unclassified	Eubacteriales	Clostridia	Firmicutes	Bacteria
Burkholderiales sp. HG3A.0840	0.05	0.301111	0.402788	8416	0.254	0.430838	unclassified	unclassified	Burkholderiales	Betaproteobacteria	Proteobacteria	Bacteria
Bacteroidales sp. HG3A.0818	0.057	0.30202	0.403196	8416	0.161	0.32013	unclassified	unclassified	Bacteroidales	Bacteroidia	Bacteroidetes	Bacteria
Clostridia sp. HG3A.1074	0.05	0.301998	0.403196	8416	0.186	0.403422	unclassified	unclassified	unclassified	Clostridia	Firmicutes	Bacteria
Eubacteriales sp. HG3A.1051	0.052	0.304142	0.405624	8416	0.212	0.322989	unclassified	unclassified	Eubacteriales	Clostridia	Firmicutes	Bacteria
Eubacteriales sp. HG3A.1129	0.048	0.305385	0.406875	8416	1.029	0.471029	unclassified	unclassified	Eubacteriales	Clostridia	Firmicutes	Bacteria
Enorma massiliensis HG3A.0928	0.04	0.306678	0.408191	8416	0.281	0.374358	Enorma	Coriobacteriaceae	Coriobacteriales	Coriobacteriia	Actinobacteria	Bacteria
Eubacteriales sp. HG3A.1232	0.015	0.310378	0.412703	8416	0.265	0.272957	unclassified	unclassified	Eubacteriales	Clostridia	Firmicutes	Bacteria
Eubacteriales sp. HG3A.0688	0.079	0.311069	0.413211	8416	0.123	0.337682	unclassified	unclassified	Eubacteriales	Clostridia	Firmicutes	Bacteria
Roseburia inulinivorans HG3A.0036	0.942	0.322597	0.428099	8416	0.08	0.338812	Roseburia	Lachnospiraceae	Eubacteriales	Clostridia	Firmicutes	Bacteria
Eubacteriales sp. HG3A.0476	0.164	0.323995	0.429527	8416	0.207	0.406658	unclassified	unclassified	Eubacteriales	Clostridia	Firmicutes	Bacteria
Blautia obeum HG3A.0009	0.96	0.327131	0.433254	8416	0.122	0.343427	Blautia	Lachnospiraceae	Eubacteriales	Clostridia	Firmicutes	Bacteria
Eubacteriales sp. HG3A.0323	0.248	0.329911	0.436503	8416	0.115	0.39092	unclassified	unclassified	Eubacteriales	Clostridia	Firmicutes	Bacteria
Prevotella pectinovora HG3A.1034	0.023	0.330977	0.43748	8416	0.258	0.33934	Prevotella	Prevotellaceae	Bacteroidales	Bacteroidia	Bacteroidetes	Bacteria
Anaeromassilibacillus sp. An250 HG3A.0169	0.678	0.331394	0.437598	8416	0.103	0.361929	Anaeromassilibacillus	Oscillospiraceae	Eubacteriales	Clostridia	Firmicutes	Bacteria
Oscillospiraceae sp. HG3A.0286	0.227	0.333292	0.438828	8416	0.211	0.311844	unclassified	Oscillospiraceae	Eubacteriales	Clostridia	Firmicutes	Bacteria
Eubacteriales sp. HG3A.0659	0.069	0.333115	0.438828	8416	0.219	0.329689	unclassified	unclassified	Eubacteriales	Clostridia	Firmicutes	Bacteria
Bacteroides mediterraneensis HG3A.1749	0.018	0.333312	0.438828	8416	0.412	0.580634	Bacteroides	Bacteroidaceae	Bacteroidales	Bacteroidia	Bacteroidetes	Bacteria
Firmicutes sp. HG3A.0301	0.309	0.333916	0.43919	8416	0.078	0.372309	unclassified	unclassified	unclassified	unclassified	Firmicutes	Bacteria
Acidaminococcales sp. HG3A.0542	0.088	0.334536	0.439572	8416	0.125	0.379809	unclassified	unclassified	Acidaminococcales	Negativicutes	Firmicutes	Bacteria
Eubacteriales sp. HG3A.1275	0.012	0.338008	0.443697	8416	0.219	0.451554	unclassified	unclassified	Eubacteriales	Clostridia	Firmicutes	Bacteria
Eubacterium sp. OM08-24 HG3A.1964	0.078	0.338403	0.443779	8416	0.207	0.395018	Eubacterium	Eubacteriaceae	Eubacteriales	Clostridia	Firmicutes	Bacteria
Bacteroidaceae sp. HG3A.0963	0.028	0.339902	0.445308	8416	0.318	0.516581	unclassified	Bacteroidaceae	Bacteroidales	Bacteroidia	Bacteroidetes	Bacteria
Eubacteriales sp. HG3A.0881	0.053	0.340828	0.445646	8416	0.162	0.348423	unclassified	unclassified	Eubacteriales	Clostridia	Firmicutes	Bacteria
Eubacteriales sp. HG3A.1011	0.032	0.340586	0.445646	8416	0.41	0.563576	unclassified	unclassified	Eubacteriales	Clostridia	Firmicutes	Bacteria
Clostridia sp. HG3A.1157	0.029	0.341274	0.445794	8416	0.471	0.392492	unclassified	unclassified	unclassified	Clostridia	Firmicutes	Bacteria
Intestinimonas timonensis HG3A.0876	0.087	0.341661	0.445863	8416	0.142	0.394431	Intestinimonas	unclassified	Eubacteriales	Clostridia	Firmicutes	Bacteria
Prevotella marseillensis HG3A.0424	0.144	0.346313	0.451492	8416	0.114	0.399808	Prevotella	Prevotellaceae	Bacteroidales	Bacteroidia	Bacteroidetes	Bacteria
Eubacteriales sp. HG3A.0390	0.25	0.347663	0.452368	8416	0.087	0.388231	unclassified	unclassified	Eubacteriales	Clostridia	Firmicutes	Bacteria
Bacteria sp. HG3A.0492	0.136	0.3475	0.452368	8416	0.112	0.398947	unclassified	unclassified	unclassified	unclassified	unclassified	Bacteria
Megamonas funiformis HG3A.0684	0.048	0.348025	0.452398	8416	0.241	0.359025	Megamonas	Selenomonadaceae	Selenomonadales	Negativicutes	Firmicutes	Bacteria
Burkholderiales sp. HG3A.1118	0.027	0.349563	0.453956	8416	0.268	0.498777	unclassified	unclassified	Burkholderiales	Betaproteobacteria	Proteobacteria	Bacteria
Oscillospiraceae sp. HG3A.0925	0.13	0.351158	0.455583	8416	0.167	0.404666	unclassified	Oscillospiraceae	Eubacteriales	Clostridia	Firmicutes	Bacteria
Akkermansia sp. BIOML-A59 HG3A.0800	0.073	0.352704	0.457146	8416	0.157	0.432065	Akkermansia	Akkermansiaceae	Verrucomicrobiales	Verrucomicrobiae	Verrucomicrobia	Bacteria
Clostridia sp. HG3A.1238	0.014	0.353496	0.457727	8416	0.222	0.473534	unclassified	unclassified	unclassified	Clostridia	Firmicutes	Bacteria
Eubacteriales sp. HG3A.1377	0.015	0.360529	0.466382	8416	0.284	0.451185	unclassified	unclassified	Eubacteriales	Clostridia	Firmicutes	Bacteria
Enterococcus faecalis HG3A.0742	0.102	0.361129	0.466423	8416	0.35	0.539887	Enterococcus	Enterococcaceae	Lactobacillales	Bacilli	Firmicutes	Bacteria
Gemmiger sp. HG3A.0862	0.087	0.361259	0.466423	8416	0.154	0.438734	Gemmiger	unclassified	Eubacteriales	Clostridia	Firmicutes	Bacteria
Eubacteriales sp. HG3A.0535	0.085	0.362021	0.466843	8416	0.12	0.421502	unclassified	unclassified	Eubacteriales	Clostridia	Firmicutes	Bacteria
Oscillospiraceae sp. HG3A.1315	0.019	0.362285	0.466843	8416	0.311	0.482969	unclassified	Oscillospiraceae	Eubacteriales	Clostridia	Firmicutes	Bacteria
Eubacteriales sp. HG3A.0895	0.035	0.365827	0.470953	8416	0.272	0.513206	unclassified	unclassified	Eubacteriales	Clostridia	Firmicutes	Bacteria
Eubacteriales sp. HG3A.1223	0.016	0.369217	0.47486	8416	0.214	0.406775	unclassified	unclassified	Eubacteriales	Clostridia	Firmicutes	Bacteria
Eubacteriales sp. HG3A.0192	0.579	0.371255	0.477022	8416	0.108	0.413815	unclassified	unclassified	Eubacteriales	Clostridia	Firmicutes	Bacteria
Bacteria sp. HG3A.0920	0.03	0.372045	0.477577	8416	0.212	0.453863	unclassified	unclassified	unclassified	unclassified	unclassified	Bacteria
Eubacteriales sp. HG3A.0857	0.131	0.372791	0.478075	8416	0.173	0.453511	unclassified	unclassified	Eubacteriales	Clostridia	Firmicutes	Bacteria
Bacteroides sp. HG3A.0611	0.221	0.3747	0.479601	8416	0.228	0.488267	Bacteroides	Bacteroidaceae	Bacteroidales	Bacteroidia	Bacteroidetes	Bacteria
Eubacteriales sp. HG3A.1006	0.057	0.374627	0.479601	8416	0.181	0.441944	unclassified	unclassified	Eubacteriales	Clostridia	Firmicutes	Bacteria
Eubacteriales sp. HG3A.0358	0.449	0.376219	0.481085	8416	0.248	0.43414	unclassified	unclassified	Eubacteriales	Clostridia	Firmicutes	Bacteria
Eubacteriales sp. HG3A.1348	0.013	0.376956	0.481566	8416	0.294	0.524479	unclassified	unclassified	Eubacteriales	Clostridia	Firmicutes	Bacteria
Bacteroides fragilis HG3A.0745	0.054	0.378112	0.482581	8416	0.24	0.399119	Bacteroides	Bacteroidaceae	Bacteroidales	Bacteroidia	Bacteroidetes	Bacteria
Eubacteriales sp. HG3A.0306	0.383	0.385954	0.491649	8416	0.258	0.497731	unclassified	unclassified	Eubacteriales	Clostridia	Firmicutes	Bacteria
Eubacteriales sp. HG3A.1030	0.029	0.385901	0.491649	8416	0.207	0.428099	unclassified	unclassified	Eubacteriales	Clostridia	Firmicutes	Bacteria
Bacteroides ovatus HG3A.0031	0.972	0.388938	0.494979	8416	0.086	0.434405	Bacteroides	Bacteroidaceae	Bacteroidales	Bacteroidia	Bacteroidetes	Bacteria
Oscillospiraceae sp. HG3A.1049	0.062	0.390921	0.496784	8416	0.339	0.571572	unclassified	Oscillospiraceae	Eubacteriales	Clostridia	Firmicutes	Bacteria
Megasphaera sp. DJF_B143 HG3A.1121	0.019	0.391101	0.496784	8416	0.198	0.455435	Megasphaera	Veillonellaceae	Veillonellales	Negativicutes	Firmicutes	Bacteria
Eubacteriales sp. HG3A.0183	0.402	0.393877	0.497691	8416	0.125	0.46632	unclassified	unclassified	Eubacteriales	Clostridia	Firmicutes	Bacteria
Eubacteriales sp. HG3A.0345	0.643	0.393567	0.497691	8416	0.1	0.434749	unclassified	unclassified	Eubacteriales	Clostridia	Firmicutes	Bacteria
Dialister succinatiphilus HG3A.0719	0.067	0.392559	0.497691	8416	0.178	0.388259	Dialister	Veillonellaceae	Veillonellales	Negativicutes	Firmicutes	Bacteria
Parabacteroides sp. HG3A.0776	0.067	0.394789	0.497691	8416	0.227	0.410794	Parabacteroides	Tannerellaceae	Bacteroidales	Bacteroidia	Bacteroidetes	Bacteria
Eubacteriales sp. HG3A.1119	0.019	0.394629	0.497691	8416	0.226	0.413708	unclassified	unclassified	Eubacteriales	Clostridia	Firmicutes	Bacteria
Pseudoflavonifractor sp. An187 HG3A.1170	0.018	0.394	0.497691	8416	0.303	0.528339	Pseudoflavonifractor	Oscillospiraceae	Eubacteriales	Clostridia	Firmicutes	Bacteria
Pediococcus pentosaceus HG3A.1246	0.048	0.394798	0.497691	8416	0.708	0.426591	Pediococcus	Lactobacillaceae	Lactobacillales	Bacilli	Firmicutes	Bacteria
Desulfovibrionaceae sp. HG3A.1267	0.02	0.394508	0.497691	8416	0.32	0.529083	unclassified	Desulfovibrionaceae	Desulfovibrionales	Deltaproteobacteria	Proteobacteria	Bacteria
Eubacteriales sp. HG3A.1158	0.019	0.395353	0.497921	8416	0.414	0.628017	unclassified	unclassified	Eubacteriales	Clostridia	Firmicutes	Bacteria
Pseudoflavonifractor sp. BIOML-A3 HG3A.0735	0.092	0.39638	0.498744	8416	0.334	0.556761	Pseudoflavonifractor	Oscillospiraceae	Eubacteriales	Clostridia	Firmicutes	Bacteria
Clostridia sp. HG3A.1057	0.073	0.399255	0.501889	8416	0.288	0.472818	unclassified	unclassified	unclassified	Clostridia	Firmicutes	Bacteria
Rikenellaceae sp. HG3A.1022	0.087	0.401899	0.504737	8416	0.241	0.448489	unclassified	Rikenellaceae	Bacteroidales	Bacteroidia	Bacteroidetes	Bacteria
Roseburia intestinalis HG3A.0078	0.828	0.402401	0.504892	8416	0.111	0.397518	Roseburia	Lachnospiraceae	Eubacteriales	Clostridia	Firmicutes	Bacteria
Oscillospiraceae sp. HG3A.0765	0.177	0.403004	0.505174	8416	0.131	0.49031	unclassified	Oscillospiraceae	Eubacteriales	Clostridia	Firmicutes	Bacteria
Oscillospiraceae sp. HG3A.0966	0.05	0.404018	0.505971	8416	0.294	0.554971	unclassified	Oscillospiraceae	Eubacteriales	Clostridia	Firmicutes	Bacteria
Parabacteroides goldsteinii HG3A.0279	0.286	0.404687	0.506333	8416	0.094	0.463984	Parabacteroides	Tannerellaceae	Bacteroidales	Bacteroidia	Bacteroidetes	Bacteria
Firmicutes sp. HG3A.0860	0.038	0.405072	0.506339	8416	0.371	0.491892	unclassified	unclassified	unclassified	unclassified	Firmicutes	Bacteria
Dialister massiliensis HG3A.0497	0.091	0.4064	0.507525	8416	0.1	0.482972	Dialister	Veillonellaceae	Veillonellales	Negativicutes	Firmicutes	Bacteria
Clostridia sp. HG3A.0553	0.122	0.412458	0.514609	8416	0.192	0.49285	unclassified	unclassified	unclassified	Clostridia	Firmicutes	Bacteria
Lactobacillus acidophilus HG3A.0672	0.099	0.413513	0.515444	8416	0.246	0.521756	Lactobacillus	Lactobacillaceae	Lactobacillales	Bacilli	Firmicutes	Bacteria
Lacticaseibacillus paracasei subsp. paracasei HG3A.0853	0.124	0.41395	0.515506	8416	0.305	0.584114	Lacticaseibacillus	Lactobacillaceae	Lactobacillales	Bacilli	Firmicutes	Bacteria
Eggerthellales sp. HG3A.1160	0.017	0.417069	0.518907	8416	0.347	0.60118	unclassified	unclassified	Eggerthellales	Coriobacteriia	Actinobacteria	Bacteria
Eubacteriales sp. HG3A.0516	0.16	0.418831	0.520272	8416	0.255	0.492325	unclassified	unclassified	Eubacteriales	Clostridia	Firmicutes	Bacteria
Prevotellaceae sp. HG3A.1159	0.015	0.418946	0.520272	8416	0.267	0.47871	unclassified	Prevotellaceae	Bacteroidales	Bacteroidia	Bacteroidetes	Bacteria
Parabacteroides johnsonii HG3A.0469	0.421	0.423192	0.522997	8416	0.111	0.430877	Parabacteroides	Tannerellaceae	Bacteroidales	Bacteroidia	Bacteroidetes	Bacteria
Bacteria sp. HG3A.0620	0.077	0.42323	0.522997	8416	0.194	0.526998	unclassified	unclassified	unclassified	unclassified	unclassified	Bacteria
Eubacteriales sp. HG3A.0678	0.057	0.42349	0.522997	8416	0.21	0.492453	unclassified	unclassified	Eubacteriales	Clostridia	Firmicutes	Bacteria
Eubacteriales sp. HG3A.0698	0.059	0.422647	0.522997	8416	0.226	0.465095	unclassified	unclassified	Eubacteriales	Clostridia	Firmicutes	Bacteria
Hafnia alvei HG3A.1228	0.027	0.422901	0.522997	8416	0.515	0.725517	Hafnia	Hafniaceae	Enterobacterales	Gammaproteobacteria	Proteobacteria	Bacteria
Eubacteriales sp. HG3A.1330	0.017	0.422026	0.522997	8416	0.306	0.569699	unclassified	unclassified	Eubacteriales	Clostridia	Firmicutes	Bacteria
Mesosutterella multiformis HG3A.0520	0.092	0.42524	0.524187	8416	0.169	0.519559	Mesosutterella	Sutterellaceae	Burkholderiales	Betaproteobacteria	Proteobacteria	Bacteria
Clostridia sp. HG3A.0746	0.131	0.425222	0.524187	8416	0.156	0.55547	unclassified	unclassified	unclassified	Clostridia	Firmicutes	Bacteria
Firmicutes sp. HG3A.1091	0.024	0.428222	0.526406	8416	0.281	0.329457	unclassified	unclassified	unclassified	unclassified	Firmicutes	Bacteria
Eubacteriales sp. HG3A.1135	0.022	0.428215	0.526406	8416	0.268	0.42926	unclassified	unclassified	Eubacteriales	Clostridia	Firmicutes	Bacteria
Lachnospiraceae sp. HG3A.1172	0.021	0.427798	0.526406	8416	0.271	0.563061	unclassified	Lachnospiraceae	Eubacteriales	Clostridia	Firmicutes	Bacteria
Bacteroides togonis HG3A.1370	0.02	0.433189	0.532022	8416	0.193	0.376532	Bacteroides	Bacteroidaceae	Bacteroidales	Bacteroidia	Bacteroidetes	Bacteria
Eubacteriales sp. HG3A.0105	0.829	0.43683	0.536001	8416	0.133	0.465556	unclassified	unclassified	Eubacteriales	Clostridia	Firmicutes	Bacteria
Lactococcus lactis subsp. lactis HG3A.0318	0.462	0.43766	0.536526	8416	0.131	0.490157	Lactococcus	Streptococcaceae	Lactobacillales	Bacilli	Firmicutes	Bacteria
Eubacteriaceae sp. HG3A.0562	0.074	0.439333	0.538082	8416	0.169	0.420678	unclassified	Eubacteriaceae	Eubacteriales	Clostridia	Firmicutes	Bacteria
Ruminococcus sp. AF46-10NS HG3A.0271	0.502	0.442107	0.540757	8416	0.082	0.473781	Ruminococcus	Oscillospiraceae	Eubacteriales	Clostridia	Firmicutes	Bacteria
Clostridia sp. HG3A.1139	0.018	0.442327	0.540757	8416	0.205	0.496732	unclassified	unclassified	unclassified	Clostridia	Firmicutes	Bacteria
Erysipelotrichales sp. HG3A.1130	0.018	0.444834	0.543324	8416	0.293	0.577035	unclassified	unclassified	Erysipelotrichales	Erysipelotrichia	Firmicutes	Bacteria
Olsenella provencensis HG3A.0979	0.032	0.449927	0.549043	8416	0.235	0.658488	Olsenella	Atopobiaceae	Coriobacteriales	Coriobacteriia	Actinobacteria	Bacteria
Eubacteriales sp. HG3A.1336	0.027	0.452114	0.551208	8416	0.306	0.560326	unclassified	unclassified	Eubacteriales	Clostridia	Firmicutes	Bacteria
Eubacteriales sp. HG3A.1102	0.02	0.453425	0.552302	8416	0.288	0.509831	unclassified	unclassified	Eubacteriales	Clostridia	Firmicutes	Bacteria
Clostridia sp. HG3A.1258	0.017	0.454746	0.553406	8416	0.274	0.592831	unclassified	unclassified	unclassified	Clostridia	Firmicutes	Bacteria
Bacteria sp. HG3A.1229	0.018	0.457521	0.556275	8416	0.367	0.661405	unclassified	unclassified	unclassified	unclassified	unclassified	Bacteria
Dorea sp. AF24-7LB HG3A.0086	0.784	0.458787	0.557307	8416	0.079	0.484636	Dorea	Lachnospiraceae	Eubacteriales	Clostridia	Firmicutes	Bacteria
Eubacteriales sp. HG3A.1077	0.02	0.464053	0.563192	8416	0.278	0.534083	unclassified	unclassified	Eubacteriales	Clostridia	Firmicutes	Bacteria
Desulfovibrio piger HG3A.0955	0.142	0.467775	0.567194	8416	0.209	0.549181	Desulfovibrio	Desulfovibrionaceae	Desulfovibrionales	Deltaproteobacteria	Proteobacteria	Bacteria
Rikenellaceae sp. HG3A.0582	0.076	0.469156	0.568352	8416	0.122	0.506355	unclassified	Rikenellaceae	Bacteroidales	Bacteroidia	Bacteroidetes	Bacteria
Eubacteriales sp. HG3A.0674	0.085	0.471577	0.569733	8416	0.399	0.549069	unclassified	unclassified	Eubacteriales	Clostridia	Firmicutes	Bacteria
Eubacteriales sp. HG3A.1185	0.032	0.471317	0.569733	8416	0.225	0.633508	unclassified	unclassified	Eubacteriales	Clostridia	Firmicutes	Bacteria
Clostridia sp. HG3A.1192	0.017	0.471104	0.569733	8416	0.208	0.578577	unclassified	unclassified	unclassified	Clostridia	Firmicutes	Bacteria
Akkermansia muciniphila HG3A.0110	0.745	0.476017	0.574577	8416	0.05	0.459867	Akkermansia	Akkermansiaceae	Verrucomicrobiales	Verrucomicrobiae	Verrucomicrobia	Bacteria
Parasutterella sp. HG3A.0485	0.144	0.478945	0.577089	8416	0.217	0.58247	Parasutterella	Sutterellaceae	Burkholderiales	Betaproteobacteria	Proteobacteria	Bacteria
Eubacteriales sp. HG3A.1257	0.018	0.478962	0.577089	8416	0.243	0.603811	unclassified	unclassified	Eubacteriales	Clostridia	Firmicutes	Bacteria
Eubacteriales sp. HG3A.0622	0.086	0.482377	0.580156	8416	0.296	0.588045	unclassified	unclassified	Eubacteriales	Clostridia	Firmicutes	Bacteria
Eubacteriales sp. HG3A.1100	0.034	0.482164	0.580156	8416	0.275	0.606578	unclassified	unclassified	Eubacteriales	Clostridia	Firmicutes	Bacteria
Bacteria sp. HG3A.0695	0.059	0.483587	0.580704	8416	0.162	0.50111	unclassified	unclassified	unclassified	unclassified	unclassified	Bacteria
Eubacteriales sp. HG3A.1221	0.018	0.483884	0.580704	8416	0.356	0.621137	unclassified	unclassified	Eubacteriales	Clostridia	Firmicutes	Bacteria
Eubacteriales sp. HG3A.1285	0.034	0.484138	0.580704	8416	0.512	0.727354	unclassified	unclassified	Eubacteriales	Clostridia	Firmicutes	Bacteria
Eubacteriales sp. HG3A.1099	0.034	0.486736	0.583297	8416	0.354	0.446532	unclassified	unclassified	Eubacteriales	Clostridia	Firmicutes	Bacteria
Eubacteriales sp. HG3A.0973	0.048	0.492334	0.589476	8416	0.248	0.606586	unclassified	unclassified	Eubacteriales	Clostridia	Firmicutes	Bacteria
Eubacteriales sp. HG3A.0717	0.088	0.493998	0.590009	8416	0.173	0.600791	unclassified	unclassified	Eubacteriales	Clostridia	Firmicutes	Bacteria
Bacteroidales sp. HG3A.0912	0.03	0.494105	0.590009	8416	0.192	0.609899	unclassified	unclassified	Bacteroidales	Bacteroidia	Bacteroidetes	Bacteria
Eubacteriales sp. HG3A.0968	0.03	0.493967	0.590009	8416	0.357	0.614398	unclassified	unclassified	Eubacteriales	Clostridia	Firmicutes	Bacteria
Eubacteriales sp. HG3A.0924	0.034	0.498382	0.594585	8416	0.314	0.537147	unclassified	unclassified	Eubacteriales	Clostridia	Firmicutes	Bacteria
Bacteria sp. HG3A.1251	0.021	0.498848	0.594609	8416	0.342	0.555123	unclassified	unclassified	unclassified	unclassified	unclassified	Bacteria
Ruminococcus bromii HG3A.0089	0.661	0.502161	0.596705	8416	0.042	0.521041	Ruminococcus	Oscillospiraceae	Eubacteriales	Clostridia	Firmicutes	Bacteria
Eubacteriales sp. HG3A.0211	0.589	0.502707	0.596705	8416	0.166	0.546426	unclassified	unclassified	Eubacteriales	Clostridia	Firmicutes	Bacteria
Eubacteriales sp. HG3A.0593	0.079	0.502642	0.596705	8416	0.288	0.598378	unclassified	unclassified	Eubacteriales	Clostridia	Firmicutes	Bacteria
Oscillospiraceae sp. HG3A.0941	0.114	0.502842	0.596705	8416	0.226	0.678546	unclassified	Oscillospiraceae	Eubacteriales	Clostridia	Firmicutes	Bacteria
Olsenella timonensis HG3A.1080	0.032	0.501818	0.596705	8416	0.243	0.440892	Olsenella	Atopobiaceae	Coriobacteriales	Coriobacteriia	Actinobacteria	Bacteria
Eubacteriales sp. HG3A.1095	0.036	0.506048	0.599977	8416	0.222	0.623693	unclassified	unclassified	Eubacteriales	Clostridia	Firmicutes	Bacteria
Eubacteriales sp. HG3A.1042	0.023	0.506532	0.600017	8416	0.227	0.633266	unclassified	unclassified	Eubacteriales	Clostridia	Firmicutes	Bacteria
Eubacteriales sp. HG3A.1013	0.027	0.511558	0.605435	8416	0.173	0.60998	unclassified	unclassified	Eubacteriales	Clostridia	Firmicutes	Bacteria
Eubacteriales sp. HG3A.0216	0.355	0.512948	0.606542	8416	0.09	0.504251	unclassified	unclassified	Eubacteriales	Clostridia	Firmicutes	Bacteria
Clostridia sp. HG3A.1179	0.019	0.51393	0.607165	8416	0.323	0.689191	unclassified	unclassified	unclassified	Clostridia	Firmicutes	Bacteria
Eubacteriales sp. HG3A.1045	0.047	0.515388	0.608349	8416	0.26	0.433632	unclassified	unclassified	Eubacteriales	Clostridia	Firmicutes	Bacteria
Bacteria sp. HG3A.1181	0.02	0.515984	0.608514	8416	0.249	0.667301	unclassified	unclassified	unclassified	unclassified	unclassified	Bacteria
Intestinimonas sp. HG3A.1018	0.096	0.51996	0.612663	8416	0.227	0.6251	Intestinimonas	unclassified	Eubacteriales	Clostridia	Firmicutes	Bacteria
Romboutsia sp. HG3A.0558	0.142	0.522286	0.613618	8416	0.169	0.470731	Romboutsia	Peptostreptococcaceae	Eubacteriales	Clostridia	Firmicutes	Bacteria
Eubacteriales sp. HG3A.0760	0.065	0.521859	0.613618	8416	0.157	0.589231	unclassified	unclassified	Eubacteriales	Clostridia	Firmicutes	Bacteria
Clostridia sp. HG3A.1252	0.032	0.521334	0.613618	8416	0.227	0.645886	unclassified	unclassified	unclassified	Clostridia	Firmicutes	Bacteria
Bacteroides ndongoniae HG3A.1359	0.012	0.52261	0.613618	8416	0.404	0.662658	Bacteroides	Bacteroidaceae	Bacteroidales	Bacteroidia	Bacteroidetes	Bacteria
Eubacteriales sp. HG3A.0572	0.125	0.523484	0.614104	8416	0.153	0.587523	unclassified	unclassified	Eubacteriales	Clostridia	Firmicutes	Bacteria
Collinsella aerofaciens HG3A.0019	0.907	0.524511	0.614425	8416	0.17	0.624524	Collinsella	Coriobacteriaceae	Coriobacteriales	Coriobacteriia	Actinobacteria	Bacteria
Eubacteriales sp. HG3A.0670	0.07	0.525138	0.614425	8416	0.191	0.523896	unclassified	unclassified	Eubacteriales	Clostridia	Firmicutes	Bacteria
Clostridia sp. HG3A.1152	0.048	0.524976	0.614425	8416	0.322	0.649933	unclassified	unclassified	unclassified	Clostridia	Firmicutes	Bacteria
Bacteroides sp. HG3A.1132	0.049	0.528244	0.617518	8416	0.214	0.586244	Bacteroides	Bacteroidaceae	Bacteroidales	Bacteroidia	Bacteroidetes	Bacteria
Eubacteriales sp. HG3A.0842	0.057	0.529852	0.618315	8416	0.191	0.56126	unclassified	unclassified	Eubacteriales	Clostridia	Firmicutes	Bacteria
Bifidobacteriaceae sp. HG3A.1607	0.046	0.52948	0.618315	8416	0.284	0.528002	unclassified	Bifidobacteriaceae	Bifidobacteriales	Actinomycetia	Actinobacteria	Bacteria
Desulfovibrio piger HG3A.0240	0.28	0.531242	0.619395	8416	0.057	0.5487	Desulfovibrio	Desulfovibrionaceae	Desulfovibrionales	Deltaproteobacteria	Proteobacteria	Bacteria
Eubacteriales sp. HG3A.0646	0.064	0.532616	0.620455	8416	0.277	0.57643	unclassified	unclassified	Eubacteriales	Clostridia	Firmicutes	Bacteria
Eggerthellales sp. HG3A.1316	0.015	0.535922	0.623763	8416	0.552	0.719871	unclassified	unclassified	Eggerthellales	Coriobacteriia	Actinobacteria	Bacteria
Eubacteriales sp. HG3A.0988	0.037	0.537163	0.624663	8416	0.297	0.595532	unclassified	unclassified	Eubacteriales	Clostridia	Firmicutes	Bacteria
Sutterella sp. AM11-39 HG3A.0816	0.073	0.542571	0.630403	8416	0.209	0.626117	Sutterella	Sutterellaceae	Burkholderiales	Betaproteobacteria	Proteobacteria	Bacteria
Clostridia sp. HG3A.0980	0.025	0.543844	0.631332	8416	0.209	0.635183	unclassified	unclassified	unclassified	Clostridia	Firmicutes	Bacteria
Bacteria sp. HG3A.0911	0.059	0.544619	0.631682	8416	0.154	0.556604	unclassified	unclassified	unclassified	unclassified	unclassified	Bacteria
Cloacibacillus porcorum HG3A.0883	0.045	0.547264	0.633649	8416	0.208	0.651843	Cloacibacillus	Synergistaceae	Synergistales	Synergistia	Synergistetes	Bacteria
Eubacteriales sp. HG3A.1269	0.015	0.546806	0.633649	8416	0.273	0.709952	unclassified	unclassified	Eubacteriales	Clostridia	Firmicutes	Bacteria
Clostridia sp. HG3A.1137	0.057	0.548112	0.634081	8416	0.197	0.574094	unclassified	unclassified	unclassified	Clostridia	Firmicutes	Bacteria
Anaerostipes sp. HG3A.0743	0.092	0.549645	0.635178	8416	0.144	0.647359	Anaerostipes	Lachnospiraceae	Eubacteriales	Clostridia	Firmicutes	Bacteria
Firmicutes sp. HG3A.1163	0.021	0.550012	0.635178	8416	0.322	0.627879	unclassified	unclassified	unclassified	unclassified	Firmicutes	Bacteria
Prevotella sp. Marseille-P4119 HG3A.1224	0.018	0.553832	0.639037	8416	0.35	0.688566	Prevotella	Prevotellaceae	Bacteroidales	Bacteroidia	Bacteroidetes	Bacteria
Eubacteriales sp. HG3A.0773	0.056	0.556967	0.642099	8416	0.149	0.542015	unclassified	unclassified	Eubacteriales	Clostridia	Firmicutes	Bacteria
Bacteroidales sp. HG3A.1061	0.021	0.563582	0.649165	8416	0.26	0.579359	unclassified	unclassified	Bacteroidales	Bacteroidia	Bacteroidetes	Bacteria
Clostridium phoceensis HG3A.0014	0.972	0.567071	0.651769	8416	0.112	0.625028	Clostridium	Clostridiaceae	Eubacteriales	Clostridia	Firmicutes	Bacteria
Christensenella hongkongensis HG3A.0176	0.563	0.567796	0.651769	8416	0.107	0.542898	Christensenella	Christensenellaceae	Eubacteriales	Clostridia	Firmicutes	Bacteria
Oscillospiraceae sp. HG3A.0729	0.09	0.56764	0.651769	8416	0.115	0.569425	unclassified	Oscillospiraceae	Eubacteriales	Clostridia	Firmicutes	Bacteria
Eubacteriales sp. HG3A.0965	0.031	0.567171	0.651769	8416	0.334	0.527634	unclassified	unclassified	Eubacteriales	Clostridia	Firmicutes	Bacteria
Eubacteriales sp. HG3A.0282	0.277	0.572126	0.656175	8416	0.093	0.601163	unclassified	unclassified	Eubacteriales	Clostridia	Firmicutes	Bacteria
Betaproteobacteria sp. HG3A.1138	0.023	0.574852	0.658736	8416	0.363	0.720255	unclassified	unclassified	unclassified	Betaproteobacteria	Proteobacteria	Bacteria
Clostridia sp. HG3A.1200	0.015	0.577086	0.660728	8416	0.29	0.771658	unclassified	unclassified	unclassified	Clostridia	Firmicutes	Bacteria
Desulfovibrio fairfieldensis HG3A.0529	0.102	0.579768	0.663058	8416	0.127	0.63022	Desulfovibrio	Desulfovibrionaceae	Desulfovibrionales	Deltaproteobacteria	Proteobacteria	Bacteria
Clostridia sp. HG3A.0885	0.032	0.580114	0.663058	8416	0.164	0.681617	unclassified	unclassified	unclassified	Clostridia	Firmicutes	Bacteria
Clostridia sp. HG3A.1128	0.018	0.584216	0.667176	8416	0.192	0.691796	unclassified	unclassified	unclassified	Clostridia	Firmicutes	Bacteria
Holdemania massiliensis HG3A.0415	0.331	0.587326	0.669582	8416	0.091	0.640496	Holdemania	Erysipelotrichaceae	Erysipelotrichales	Erysipelotrichia	Firmicutes	Bacteria
Firmicutes sp. HG3A.0942	0.03	0.586876	0.669582	8416	0.23	0.51077	unclassified	unclassified	unclassified	unclassified	Firmicutes	Bacteria
Eubacteriales sp. HG3A.1131	0.021	0.588115	0.669909	8416	0.247	0.723224	unclassified	unclassified	Eubacteriales	Clostridia	Firmicutes	Bacteria
Eubacteriales sp. HG3A.1321	0.046	0.595471	0.67771	8416	0.257	0.728133	unclassified	unclassified	Eubacteriales	Clostridia	Firmicutes	Bacteria
Eubacteriales sp. HG3A.0649	0.061	0.596444	0.678239	8416	0.138	0.667609	unclassified	unclassified	Eubacteriales	Clostridia	Firmicutes	Bacteria
Eubacteriales sp. HG3A.1136	0.017	0.597988	0.679417	8416	0.209	0.695781	unclassified	unclassified	Eubacteriales	Clostridia	Firmicutes	Bacteria
Eubacteriales sp. HG3A.0510	0.161	0.60122	0.681102	8416	0.124	0.68295	unclassified	unclassified	Eubacteriales	Clostridia	Firmicutes	Bacteria
Oscillospiraceae sp. HG3A.0665	0.15	0.60131	0.681102	8416	0.124	0.651659	unclassified	Oscillospiraceae	Eubacteriales	Clostridia	Firmicutes	Bacteria
Oscillospiraceae sp. HG3A.0774	0.122	0.601512	0.681102	8416	0.197	0.649669	unclassified	Oscillospiraceae	Eubacteriales	Clostridia	Firmicutes	Bacteria
Phoenicibacter congonensis HG3A.1249	0.016	0.601429	0.681102	8416	0.242	0.694782	Phoenicibacter	Eggerthellaceae	Eggerthellales	Coriobacteriia	Actinobacteria	Bacteria
Firmicutes sp. HG3A.1202	0.019	0.602117	0.681208	8416	0.299	0.578284	unclassified	unclassified	unclassified	unclassified	Firmicutes	Bacteria
Lentisphaeria sp. HG3A.1302	0.019	0.605945	0.684959	8416	0.263	0.671257	unclassified	unclassified	unclassified	Lentisphaeria	Lentisphaerae	Bacteria
Bacteroides stercoris HG3A.0167	0.539	0.607472	0.686104	8416	0.094	0.581705	Bacteroides	Bacteroidaceae	Bacteroidales	Bacteroidia	Bacteroidetes	Bacteria
Eubacteriales sp. HG3A.1313	0.039	0.608659	0.686864	8416	0.672	0.753295	unclassified	unclassified	Eubacteriales	Clostridia	Firmicutes	Bacteria
Gemmiger sp. HG3A.1110	0.026	0.610962	0.68888	8416	0.321	0.57405	Gemmiger	unclassified	Eubacteriales	Clostridia	Firmicutes	Bacteria
Lachnospiraceae sp. HG3A.0297	0.28	0.613366	0.691007	8416	0.099	0.618976	unclassified	Lachnospiraceae	Eubacteriales	Clostridia	Firmicutes	Bacteria
Eggerthellaceae sp. HG3A.0804	0.047	0.614907	0.691326	8416	0.241	0.664081	unclassified	Eggerthellaceae	Eggerthellales	Coriobacteriia	Actinobacteria	Bacteria
Eubacteriales sp. HG3A.1027	0.03	0.615238	0.691326	8416	0.236	0.758418	unclassified	unclassified	Eubacteriales	Clostridia	Firmicutes	Bacteria
Lacticaseibacillus rhamnosus HG3A.1198	0.04	0.61572	0.691326	8416	0.502	0.713015	Lacticaseibacillus	Lactobacillaceae	Lactobacillales	Bacilli	Firmicutes	Bacteria
Eubacteriales sp. HG3A.1412	0.037	0.61465	0.691326	8416	0.372	0.802141	unclassified	unclassified	Eubacteriales	Clostridia	Firmicutes	Bacteria
Bacteroidales sp. HG3A.1000	0.024	0.62187	0.697644	8416	0.227	0.646419	unclassified	unclassified	Bacteroidales	Bacteroidia	Bacteroidetes	Bacteria
Eubacteriales sp. HG3A.0803	0.073	0.623092	0.698428	8416	0.27	0.671982	unclassified	unclassified	Eubacteriales	Clostridia	Firmicutes	Bacteria
Lactobacillus delbrueckii subsp. bulgaricus HG3A.0465	0.239	0.624417	0.698551	8416	0.137	0.676672	Lactobacillus	Lactobacillaceae	Lactobacillales	Bacilli	Firmicutes	Bacteria
Eubacteriales sp. HG3A.1072	0.022	0.624902	0.698551	8416	0.762	0.544321	unclassified	unclassified	Eubacteriales	Clostridia	Firmicutes	Bacteria
Eubacteriales sp. HG3A.1078	0.022	0.625048	0.698551	8416	0.244	0.732118	unclassified	unclassified	Eubacteriales	Clostridia	Firmicutes	Bacteria
Candidatus Borkfalkiales sp. HG3A.1284	0.034	0.625295	0.698551	8416	0.251	0.782053	unclassified	unclassified	Candidatus Borkfalkiales	Clostridia	Firmicutes	Bacteria
Bacteroidales sp. HG3A.0789	0.042	0.630026	0.703249	8416	0.206	0.740716	unclassified	unclassified	Bacteroidales	Bacteroidia	Bacteroidetes	Bacteria
Oscillospiraceae sp. HG3A.0412	0.349	0.630718	0.703432	8416	0.208	0.723247	unclassified	Oscillospiraceae	Eubacteriales	Clostridia	Firmicutes	Bacteria
Eggerthellales sp. HG3A.0174	0.512	0.633744	0.706217	8416	0.102	0.644147	unclassified	unclassified	Eggerthellales	Coriobacteriia	Actinobacteria	Bacteria
Clostridia sp. HG3A.0011	0.972	0.636772	0.709	8416	0.176	0.735044	unclassified	unclassified	unclassified	Clostridia	Firmicutes	Bacteria
Bacteroides cutis HG3A.1017	0.028	0.639194	0.711103	8416	0.499	0.811254	Bacteroides	Bacteroidaceae	Bacteroidales	Bacteroidia	Bacteroidetes	Bacteria
Intestinimonas massiliensis HG3A.1304	0.064	0.640298	0.711739	8416	0.242	0.631668	Intestinimonas	unclassified	Eubacteriales	Clostridia	Firmicutes	Bacteria
Clostridia sp. HG3A.1106	0.024	0.641048	0.71198	8416	0.255	0.723938	unclassified	unclassified	unclassified	Clostridia	Firmicutes	Bacteria
Lachnospiraceae sp. HG3A.0899	0.035	0.641679	0.712087	8416	0.175	0.702831	unclassified	Lachnospiraceae	Eubacteriales	Clostridia	Firmicutes	Bacteria
Oxalobacter sp. HG3A.1218	0.02	0.64453	0.714657	8416	0.251	0.628583	Oxalobacter	Oxalobacteraceae	Burkholderiales	Betaproteobacteria	Proteobacteria	Bacteria
Eubacteriales sp. HG3A.0636	0.107	0.646742	0.716515	8416	0.195	0.691998	unclassified	unclassified	Eubacteriales	Clostridia	Firmicutes	Bacteria
Eubacteriales sp. HG3A.0230	0.403	0.649423	0.718604	8416	0.105	0.695845	unclassified	unclassified	Eubacteriales	Clostridia	Firmicutes	Bacteria
Eubacteriales sp. HG3A.0945	0.031	0.649704	0.718604	8416	0.231	0.760945	unclassified	unclassified	Eubacteriales	Clostridia	Firmicutes	Bacteria
Coriobacteriia sp. HG3A.0749	0.059	0.654613	0.723434	8416	0.215	0.768569	unclassified	unclassified	unclassified	Coriobacteriia	Actinobacteria	Bacteria
Eubacteriales sp. HG3A.0691	0.135	0.656104	0.724482	8416	0.169	0.689102	unclassified	unclassified	Eubacteriales	Clostridia	Firmicutes	Bacteria
Clostridium celatum HG3A.0808	0.098	0.661896	0.730274	8416	0.159	0.726169	Clostridium	Clostridiaceae	Eubacteriales	Clostridia	Firmicutes	Bacteria
Coriobacteriia sp. HG3A.1265	0.011	0.665739	0.733907	8416	0.269	0.649119	unclassified	unclassified	unclassified	Coriobacteriia	Actinobacteria	Bacteria
Clostridium sp. HG3A.0605	0.149	0.668034	0.735287	8416	0.203	0.714939	Clostridium	Clostridiaceae	Eubacteriales	Clostridia	Firmicutes	Bacteria
Eubacteriales sp. HG3A.1065	0.039	0.668643	0.735287	8416	0.154	0.632511	unclassified	unclassified	Eubacteriales	Clostridia	Firmicutes	Bacteria
Eubacteriales sp. HG3A.1120	0.024	0.668606	0.735287	8416	0.294	0.795705	unclassified	unclassified	Eubacteriales	Clostridia	Firmicutes	Bacteria
Clostridia sp. HG3A.0660	0.063	0.674364	0.740358	8416	0.166	0.612593	unclassified	unclassified	unclassified	Clostridia	Firmicutes	Bacteria
Firmicutes sp. HG3A.1396	0.016	0.67418	0.740358	8416	0.258	0.564819	unclassified	unclassified	unclassified	unclassified	Firmicutes	Bacteria
Eubacteriales sp. HG3A.0617	0.073	0.678061	0.743346	8416	0.135	0.619943	unclassified	unclassified	Eubacteriales	Clostridia	Firmicutes	Bacteria
Eubacteriales sp. HG3A.1233	0.062	0.678198	0.743346	8416	0.308	0.631697	unclassified	unclassified	Eubacteriales	Clostridia	Firmicutes	Bacteria
Clostridium sp. HG3A.1174	0.039	0.680217	0.744947	8416	0.334	0.755409	Clostridium	Clostridiaceae	Eubacteriales	Clostridia	Firmicutes	Bacteria
Eubacteriales sp. HG3A.0939	0.025	0.682328	0.746646	8416	0.207	0.813331	unclassified	unclassified	Eubacteriales	Clostridia	Firmicutes	Bacteria
Eubacteriales sp. HG3A.0813	0.056	0.683027	0.746798	8416	0.159	0.6891	unclassified	unclassified	Eubacteriales	Clostridia	Firmicutes	Bacteria
Eubacteriales sp. HG3A.0402	0.151	0.686325	0.749778	8416	0.148	0.690599	unclassified	unclassified	Eubacteriales	Clostridia	Firmicutes	Bacteria
Eubacteriales sp. HG3A.0868	0.071	0.686876	0.749778	8416	0.179	0.78087	unclassified	unclassified	Eubacteriales	Clostridia	Firmicutes	Bacteria
Veillonella tobetsuensis HG3A.1344	0.07	0.691663	0.754387	8416	0.415	0.722152	Veillonella	Veillonellaceae	Veillonellales	Negativicutes	Firmicutes	Bacteria
Alistipes putredinis HG3A.0033	0.891	0.69368	0.755969	8416	0.143	0.705344	Alistipes	Rikenellaceae	Bacteroidales	Bacteroidia	Bacteroidetes	Bacteria
Enterobacter hormaechei subsp. steigerwaltii HG3A.1214	0.03	0.696433	0.758351	8416	0.581	0.901532	Enterobacter	Enterobacteriaceae	Enterobacterales	Gammaproteobacteria	Proteobacteria	Bacteria
Clostridium sp. OF09-36 HG3A.0943	0.055	0.698902	0.76042	8416	0.161	0.735436	Clostridium	Clostridiaceae	Eubacteriales	Clostridia	Firmicutes	Bacteria
Firmicutes sp. HG3A.0570	0.077	0.702557	0.763774	8416	0.13	0.714509	unclassified	unclassified	unclassified	unclassified	Firmicutes	Bacteria
Eubacteriales sp. HG3A.0961	0.049	0.713611	0.775159	8416	0.208	0.766235	unclassified	unclassified	Eubacteriales	Clostridia	Firmicutes	Bacteria
Bacteroides congonensis HG3A.0974	0.04	0.717142	0.778361	8416	0.197	0.767087	Bacteroides	Bacteroidaceae	Bacteroidales	Bacteroidia	Bacteroidetes	Bacteria
Lachnospiraceae sp. HG3A.0712	0.08	0.723958	0.785121	8416	0.14	0.792207	unclassified	Lachnospiraceae	Eubacteriales	Clostridia	Firmicutes	Bacteria
Prevotellamassilia timonensis HG3A.0900	0.036	0.724904	0.785509	8416	0.209	0.741602	Prevotellamassilia	Prevotellaceae	Bacteroidales	Bacteroidia	Bacteroidetes	Bacteria
Eubacteriales sp. HG3A.0339	0.205	0.726082	0.785703	8416	0.222	0.798706	unclassified	unclassified	Eubacteriales	Clostridia	Firmicutes	Bacteria
Intestinimonas sp. HG3A.1149	0.037	0.726261	0.785703	8416	0.214	0.685113	Intestinimonas	unclassified	Eubacteriales	Clostridia	Firmicutes	Bacteria
Lachnospiraceae sp. HG3A.0903	0.031	0.727446	0.786349	8416	0.159	0.749005	unclassified	Lachnospiraceae	Eubacteriales	Clostridia	Firmicutes	Bacteria
Bifidobacterium adolescentis HG3A.0056	0.901	0.733692	0.792459	8416	0.098	0.78057	Bifidobacterium	Bifidobacteriaceae	Bifidobacteriales	Actinomycetia	Actinobacteria	Bacteria
Phocaeicola vulgatus HG3A.0005	0.974	0.738209	0.795724	8416	0.114	0.692407	Phocaeicola	Bacteroidaceae	Bacteroidales	Bacteroidia	Bacteroidetes	Bacteria
Oscillospiraceae sp. HG3A.0944	0.078	0.737404	0.795724	8416	0.274	0.793443	unclassified	Oscillospiraceae	Eubacteriales	Clostridia	Firmicutes	Bacteria
Bacteroidales sp. HG3A.1144	0.018	0.738503	0.795724	8416	0.2	0.785978	unclassified	unclassified	Bacteroidales	Bacteroidia	Bacteroidetes	Bacteria
Enterococcus faecium HG3A.0886	0.054	0.744076	0.801082	8416	0.374	0.870608	Enterococcus	Enterococcaceae	Lactobacillales	Bacilli	Firmicutes	Bacteria
Eubacteriales sp. HG3A.0202	0.344	0.745934	0.802435	8416	0.098	0.770492	unclassified	unclassified	Eubacteriales	Clostridia	Firmicutes	Bacteria
Eubacteriales sp. HG3A.1230	0.018	0.750264	0.806443	8416	0.291	0.853478	unclassified	unclassified	Eubacteriales	Clostridia	Firmicutes	Bacteria
Eubacteriales sp. HG3A.0926	0.08	0.752012	0.807672	8416	0.25	0.879177	unclassified	unclassified	Eubacteriales	Clostridia	Firmicutes	Bacteria
Eubacteriales sp. HG3A.0837	0.061	0.755555	0.810825	8416	0.252	0.862722	unclassified	unclassified	Eubacteriales	Clostridia	Firmicutes	Bacteria
Coriobacteriia sp. HG3A.1056	0.018	0.756711	0.811413	8416	0.286	0.878224	unclassified	unclassified	unclassified	Coriobacteriia	Actinobacteria	Bacteria
Firmicutes sp. HG3A.1345	0.011	0.759265	0.813499	8416	0.218	0.722609	unclassified	unclassified	unclassified	unclassified	Firmicutes	Bacteria
Eubacteriales sp. HG3A.0348	0.169	0.760582	0.813617	8416	0.102	0.785546	unclassified	unclassified	Eubacteriales	Clostridia	Firmicutes	Bacteria
Eubacteriales sp. HG3A.0999	0.025	0.760594	0.813617	8416	0.226	0.775453	unclassified	unclassified	Eubacteriales	Clostridia	Firmicutes	Bacteria
Firmicutes sp. HG3A.1164	0.016	0.764183	0.8168	8416	0.305	0.766215	unclassified	unclassified	unclassified	unclassified	Firmicutes	Bacteria
Firmicutes sp. HG3A.0835	0.037	0.765062	0.817086	8416	0.228	0.805715	unclassified	unclassified	unclassified	unclassified	Firmicutes	Bacteria
Clostridia sp. HG3A.1268	0.014	0.767353	0.818877	8416	0.271	0.918874	unclassified	unclassified	unclassified	Clostridia	Firmicutes	Bacteria
Hungatella hathewayi HG3A.1248	0.038	0.768584	0.819536	8416	0.181	0.696795	Hungatella	Clostridiaceae	Eubacteriales	Clostridia	Firmicutes	Bacteria
Erysipelotrichales sp. HG3A.0737	0.049	0.773069	0.823661	8416	0.175	0.781898	unclassified	unclassified	Erysipelotrichales	Erysipelotrichia	Firmicutes	Bacteria
Eubacteriales sp. HG3A.1026	0.039	0.77771	0.827937	8416	0.177	0.737435	unclassified	unclassified	Eubacteriales	Clostridia	Firmicutes	Bacteria
Eubacteriales sp. HG3A.1445	0.021	0.778323	0.827937	8416	0.289	0.850775	unclassified	unclassified	Eubacteriales	Clostridia	Firmicutes	Bacteria
Bacteroides xylanisolvens HG3A.0091	0.893	0.778987	0.827984	8416	0.066	0.768463	Bacteroides	Bacteroidaceae	Bacteroidales	Bacteroidia	Bacteroidetes	Bacteria
unclassified sp. HG3A.1213	0.013	0.780104	0.828511	8416	0.283	0.899971	unclassified	unclassified	unclassified	unclassified	unclassified	unclassified
Firmicutes sp. HG3A.1007	0.026	0.785193	0.833253	8416	0.273	0.84158	unclassified	unclassified	unclassified	unclassified	Firmicutes	Bacteria
Eubacteriales sp. HG3A.0554	0.157	0.789336	0.836408	8416	0.277	0.74106	unclassified	unclassified	Eubacteriales	Clostridia	Firmicutes	Bacteria
Clostridia sp. HG3A.1293	0.015	0.789419	0.836408	8416	0.257	0.879422	unclassified	unclassified	unclassified	Clostridia	Firmicutes	Bacteria
Coprobacillus sp. HG3A.0022	0.927	0.793152	0.839353	8416	0.207	0.833705	Coprobacillus	Coprobacillaceae	Erysipelotrichales	Erysipelotrichia	Firmicutes	Bacteria
Eubacteriales sp. HG3A.1208	0.043	0.793456	0.839353	8416	0.325	0.926764	unclassified	unclassified	Eubacteriales	Clostridia	Firmicutes	Bacteria
Eubacteriales sp. HG3A.0533	0.092	0.795982	0.840693	8416	0.14	0.831922	unclassified	unclassified	Eubacteriales	Clostridia	Firmicutes	Bacteria
Oscillospiraceae sp. HG3A.0780	0.041	0.795964	0.840693	8416	0.351	0.738624	unclassified	Oscillospiraceae	Eubacteriales	Clostridia	Firmicutes	Bacteria
Klebsiella oxytoca HG3A.1046	0.057	0.80808	0.852796	8416	0.289	0.914707	Klebsiella	Enterobacteriaceae	Enterobacterales	Gammaproteobacteria	Proteobacteria	Bacteria
Bacteroides caccae HG3A.0066	0.839	0.809306	0.853415	8416	0.099	0.842704	Bacteroides	Bacteroidaceae	Bacteroidales	Bacteroidia	Bacteroidetes	Bacteria
Bacteroidales sp. HG3A.0147	0.502	0.811132	0.854666	8416	0.082	0.816532	unclassified	unclassified	Bacteroidales	Bacteroidia	Bacteroidetes	Bacteria
Alistipes ihumii HG3A.0106	0.646	0.81377	0.856768	8416	0.056	0.811101	Alistipes	Rikenellaceae	Bacteroidales	Bacteroidia	Bacteroidetes	Bacteria
Alistipes sp. Marseille-P5061 HG3A.1166	0.019	0.814703	0.857075	8416	0.214	0.7748	Alistipes	Rikenellaceae	Bacteroidales	Bacteroidia	Bacteroidetes	Bacteria
Eubacteriales sp. HG3A.0962	0.097	0.816177	0.857949	8416	0.152	0.809837	unclassified	unclassified	Eubacteriales	Clostridia	Firmicutes	Bacteria
Eubacteriales sp. HG3A.1276	0.015	0.822825	0.864258	8416	0.305	0.9185	unclassified	unclassified	Eubacteriales	Clostridia	Firmicutes	Bacteria
Firmicutes sp. HG3A.1124	0.018	0.826973	0.867932	8416	0.357	0.904454	unclassified	unclassified	unclassified	unclassified	Firmicutes	Bacteria
Eubacteriales sp. HG3A.0768	0.042	0.83723	0.878006	8416	0.357	0.90289	unclassified	unclassified	Eubacteriales	Clostridia	Firmicutes	Bacteria
Desulfovibrionales sp. HG3A.1001	0.038	0.843571	0.883961	8416	0.199	0.83456	unclassified	unclassified	Desulfovibrionales	Deltaproteobacteria	Proteobacteria	Bacteria
Eubacteriales sp. HG3A.0951	0.033	0.844511	0.884252	8416	0.291	0.910002	unclassified	unclassified	Eubacteriales	Clostridia	Firmicutes	Bacteria
Clostridia sp. HG3A.1220	0.019	0.8456	0.884699	8416	0.35	0.96297	unclassified	unclassified	unclassified	Clostridia	Firmicutes	Bacteria
Eubacteriales sp. HG3A.1239	0.015	0.847303	0.885787	8416	0.264	0.743864	unclassified	unclassified	Eubacteriales	Clostridia	Firmicutes	Bacteria
Eubacteriales sp. HG3A.1154	0.027	0.848119	0.885946	8416	0.266	0.815085	unclassified	unclassified	Eubacteriales	Clostridia	Firmicutes	Bacteria
Oscillospiraceae sp. HG3A.0982	0.082	0.849041	0.886216	8416	0.259	0.945475	unclassified	Oscillospiraceae	Eubacteriales	Clostridia	Firmicutes	Bacteria
Bacteria sp. HG3A.1297	0.015	0.851062	0.887631	8416	0.382	0.943021	unclassified	unclassified	unclassified	unclassified	unclassified	Bacteria
Oscillospiraceae sp. HG3A.0388	0.427	0.852863	0.887937	8416	0.257	0.857034	unclassified	Oscillospiraceae	Eubacteriales	Clostridia	Firmicutes	Bacteria
Eubacteriales sp. HG3A.1087	0.047	0.852852	0.887937	8416	0.207	0.91824	unclassified	unclassified	Eubacteriales	Clostridia	Firmicutes	Bacteria
Bacteroidales sp. HG3A.1324	0.01	0.853351	0.887937	8416	0.323	0.910842	unclassified	unclassified	Bacteroidales	Bacteroidia	Bacteroidetes	Bacteria
Eubacterium ramulus HG3A.0387	0.295	0.864827	0.899177	8416	0.089	0.874888	Eubacterium	Eubacteriaceae	Eubacteriales	Clostridia	Firmicutes	Bacteria
Eggerthellales sp. HG3A.0991	0.023	0.867849	0.901617	8416	0.245	0.880794	unclassified	unclassified	Eggerthellales	Coriobacteriia	Actinobacteria	Bacteria
Limosilactobacillus mucosae HG3A.0953	0.032	0.869145	0.902261	8416	0.229	0.94341	Limosilactobacillus	Lactobacillaceae	Lactobacillales	Bacilli	Firmicutes	Bacteria
Eubacteriales sp. HG3A.1167	0.016	0.872665	0.905212	8416	0.323	0.958339	unclassified	unclassified	Eubacteriales	Clostridia	Firmicutes	Bacteria
Bacteria sp. HG3A.1117	0.031	0.874366	0.906272	8416	0.212	0.897543	unclassified	unclassified	unclassified	unclassified	unclassified	Bacteria
Clostridia sp. HG3A.0645	0.125	0.876253	0.907524	8416	0.19	0.935611	unclassified	unclassified	unclassified	Clostridia	Firmicutes	Bacteria
Eubacteriales sp. HG3A.1079	0.021	0.877275	0.907878	8416	0.222	0.892942	unclassified	unclassified	Eubacteriales	Clostridia	Firmicutes	Bacteria
Eubacteriales sp. HG3A.1031	0.028	0.880599	0.910612	8416	0.262	0.80201	unclassified	unclassified	Eubacteriales	Clostridia	Firmicutes	Bacteria
Sutterella seckii HG3A.0561	0.131	0.884674	0.914118	8416	0.132	0.918224	Sutterella	Sutterellaceae	Burkholderiales	Betaproteobacteria	Proteobacteria	Bacteria
Lachnospiraceae sp. HG3A.1032	0.024	0.887465	0.916293	8416	0.231	0.944752	unclassified	Lachnospiraceae	Eubacteriales	Clostridia	Firmicutes	Bacteria
Firmicutes sp. HG3A.0788	0.044	0.889669	0.917858	8416	0.269	0.917518	unclassified	unclassified	unclassified	unclassified	Firmicutes	Bacteria
Candidatus Methanomassiliicoccus intestinalis HG3A.0994	0.03	0.892217	0.919776	8416	0.292	0.969829	Methanomassiliicoccus	Methanomassiliicoccaceae	Methanomassiliicoccales	Thermoplasmata	Candidatus Thermoplasmatota	Archaea
Phascolarctobacterium faecium HG3A.0170	0.407	0.89556	0.92251	8416	0.053	0.913182	Phascolarctobacterium	Acidaminococcaceae	Acidaminococcales	Negativicutes	Firmicutes	Bacteria
Eubacteriales sp. HG3A.1052	0.034	0.903171	0.929633	8416	0.229	0.963128	unclassified	unclassified	Eubacteriales	Clostridia	Firmicutes	Bacteria
Eubacteriales sp. HG3A.1023	0.027	0.904064	0.929835	8416	0.218	0.96876	unclassified	unclassified	Eubacteriales	Clostridia	Firmicutes	Bacteria
Oscillospiraceae sp. HG3A.0739	0.18	0.909027	0.932784	8416	0.155	0.935869	unclassified	Oscillospiraceae	Eubacteriales	Clostridia	Firmicutes	Bacteria
Acidaminococcus fermentans HG3A.1041	0.036	0.90887	0.932784	8416	0.265	0.965561	Acidaminococcus	Acidaminococcaceae	Acidaminococcales	Negativicutes	Firmicutes	Bacteria
Eubacteriales sp. HG3A.1114	0.033	0.908255	0.932784	8416	0.25	0.854131	unclassified	unclassified	Eubacteriales	Clostridia	Firmicutes	Bacteria
Prevotella stercorea HG3A.0826	0.048	0.914228	0.936813	8416	0.216	0.914027	Prevotella	Prevotellaceae	Bacteroidales	Bacteroidia	Bacteroidetes	Bacteria
Eubacteriales sp. HG3A.1369	0.031	0.914357	0.936813	8416	0.329	0.977006	unclassified	unclassified	Eubacteriales	Clostridia	Firmicutes	Bacteria
Eubacteriales sp. HG3A.0721	0.191	0.916472	0.938259	8416	0.18	0.960233	unclassified	unclassified	Eubacteriales	Clostridia	Firmicutes	Bacteria
Eubacteriales sp. HG3A.1107	0.037	0.920173	0.941326	8416	0.25	0.961242	unclassified	unclassified	Eubacteriales	Clostridia	Firmicutes	Bacteria
Eubacteriales sp. HG3A.1177	0.015	0.923139	0.943637	8416	0.27	0.977316	unclassified	unclassified	Eubacteriales	Clostridia	Firmicutes	Bacteria
Clostridia sp. HG3A.1333	0.011	0.934349	0.954365	8416	0.267	0.973126	unclassified	unclassified	unclassified	Clostridia	Firmicutes	Bacteria
Eubacteriales sp. HG3A.0359	0.21	0.937446	0.954451	8416	0.112	0.956955	unclassified	unclassified	Eubacteriales	Clostridia	Firmicutes	Bacteria
Eubacteriales sp. HG3A.0540	0.147	0.935408	0.954451	8416	0.126	0.939965	unclassified	unclassified	Eubacteriales	Clostridia	Firmicutes	Bacteria
Ruminococcus sp. AM28-41 HG3A.0631	0.163	0.9366	0.954451	8416	0.315	0.964266	Ruminococcus	Oscillospiraceae	Eubacteriales	Clostridia	Firmicutes	Bacteria
Propionibacterium freudenreichii subsp. shermanii HG3A.0723	0.164	0.936515	0.954451	8416	0.23	0.932782	Propionibacterium	Propionibacteriaceae	Propionibacteriales	Actinomycetia	Actinobacteria	Bacteria
Eubacteriales sp. HG3A.0978	0.076	0.938007	0.954451	8416	0.224	0.946769	unclassified	unclassified	Eubacteriales	Clostridia	Firmicutes	Bacteria
Erysipelotrichales sp. HG3A.1037	0.022	0.942191	0.957978	8416	0.353	0.915612	unclassified	unclassified	Erysipelotrichales	Erysipelotrichia	Firmicutes	Bacteria
Firmicutes sp. HG3A.0817	0.057	0.944003	0.958223	8416	0.168	0.95608	unclassified	unclassified	unclassified	unclassified	Firmicutes	Bacteria
Butyricimonas sp. Marseille-P3923 HG3A.1206	0.029	0.945272	0.958223	8416	0.348	0.970755	Butyricimonas	Odoribacteraceae	Bacteroidales	Bacteroidia	Bacteroidetes	Bacteria
Lachnoclostridium sp. An14 HG3A.1235	0.03	0.945303	0.958223	8416	0.373	0.926796	Lachnoclostridium	Lachnospiraceae	Eubacteriales	Clostridia	Firmicutes	Bacteria
Lachnospiraceae sp. HG3A.1318	0.013	0.944197	0.958223	8416	0.428	0.95984	unclassified	Lachnospiraceae	Eubacteriales	Clostridia	Firmicutes	Bacteria
Eubacteriales sp. HG3A.0544	0.086	0.947914	0.959584	8416	0.115	0.937521	unclassified	unclassified	Eubacteriales	Clostridia	Firmicutes	Bacteria
Oscillospiraceae sp. HG3A.0560	0.132	0.948802	0.959584	8416	0.156	0.976236	unclassified	Oscillospiraceae	Eubacteriales	Clostridia	Firmicutes	Bacteria
Clostridia sp. HG3A.0896	0.036	0.948653	0.959584	8416	0.182	0.982219	unclassified	unclassified	unclassified	Clostridia	Firmicutes	Bacteria
Oscillospiraceae sp. HG3A.0384	0.367	0.950681	0.960756	8416	0.081	0.962254	unclassified	Oscillospiraceae	Eubacteriales	Clostridia	Firmicutes	Bacteria
Firmicutes sp. HG3A.0810	0.038	0.952497	0.961863	8416	0.157	0.957809	unclassified	unclassified	unclassified	unclassified	Firmicutes	Bacteria
Bacteroidales sp. HG3A.0892	0.026	0.96173	0.970454	8416	0.205	0.978932	unclassified	unclassified	Bacteroidales	Bacteroidia	Bacteroidetes	Bacteria
Eubacteriales sp. HG3A.0639	0.086	0.967638	0.973732	8416	0.174	0.989793	unclassified	unclassified	Eubacteriales	Clostridia	Firmicutes	Bacteria
Eubacteriales sp. HG3A.0984	0.032	0.967896	0.973732	8416	0.251	0.982213	unclassified	unclassified	Eubacteriales	Clostridia	Firmicutes	Bacteria
Bacteroidales sp. HG3A.1015	0.026	0.967041	0.973732	8416	0.252	0.995867	unclassified	unclassified	Bacteroidales	Bacteroidia	Bacteroidetes	Bacteria
Clostridia sp. HG3A.1143	0.035	0.966998	0.973732	8416	0.268	0.993226	unclassified	unclassified	unclassified	Clostridia	Firmicutes	Bacteria
Eubacteriales sp. HG3A.0503	0.171	0.969388	0.974091	8416	0.125	0.97461	unclassified	unclassified	Eubacteriales	Clostridia	Firmicutes	Bacteria
Eubacteriales sp. HG3A.0573	0.14	0.969713	0.974091	8416	0.151	0.961663	unclassified	unclassified	Eubacteriales	Clostridia	Firmicutes	Bacteria
Eubacteriales sp. HG3A.1126	0.038	0.972412	0.976068	8416	0.289	0.994102	unclassified	unclassified	Eubacteriales	Clostridia	Firmicutes	Bacteria
Eubacteriales sp. HG3A.0662	0.062	0.992895	0.99585	8416	0.118	0.993247	unclassified	unclassified	Eubacteriales	Clostridia	Firmicutes	Bacteria
Eubacteriaceae sp. HG3A.1012	0.036	0.993612	0.99585	8416	0.411	0.983003	unclassified	Eubacteriaceae	Eubacteriales	Clostridia	Firmicutes	Bacteria
Eubacteriales sp. HG3A.0329	0.345	0.996289	0.996654	8416	0.087	0.995377	unclassified	unclassified	Eubacteriales	Clostridia	Firmicutes	Bacteria
Eubacteriales sp. HG3A.0534	0.137	0.995272	0.996654	8416	0.198	0.99935	unclassified	unclassified	Eubacteriales	Clostridia	Firmicutes	Bacteria
Parabacteroides gordonii HG3A.0989	0.051	0.996654	0.996654	8416	0.325	0.984498	Parabacteroides	Tannerellaceae	Bacteroidales	Bacteroidia	Bacteroidetes	Bacteria

## Sheet: Table S3
Table S3. Association between additive log-ratio (alr) transformed accelerometer variables and metagenomic species assessed with multiple variable linear regression. Time in low-intensity physical activity was used as the reference component in the alr-transformation. The accelerometer variables were jointly analyzed in the models. Main model: age, sex, alcohol intake, smoking, education, country…
		Main model						Adiposity model
Var	Metagenomic species	Estimate	SE	p-value	q-value	VIF	N	Estimate	SE	p-value	q-value	VIF	N
alr-SED	Faecalibacterium sp. OF04-11AC HG3A.0070	-0.2051	0.0257	1.55567e-15	3.03822e-12	1.151	8416	-0.2126	0.0264	9.58415e-16	1.87178e-12	1.219	8412
alr-SED	Lachnospiraceae sp. HG3A.0043	-0.1183	0.016	1.82719e-13	1.64846e-10	1.151	8416	-0.1291	0.0165	5.66977e-15	5.53653e-12	1.219	8412
alr-SED	Eubacterium sp. AM49-13BH HG3A.0251	-0.1907	0.026	2.53219e-13	1.64846e-10	1.151	8416	-0.1432	0.0267	8.29485e-08	3.95118e-06	1.219	8412
alr-SED	Enterocloster aldenensis HG3A.0362	0.1215	0.0168	4.52265e-13	2.20819e-10	1.151	8416	0.0941	0.0172	4.5512e-08	2.7962e-06	1.219	8412
alr-SED	Enterocloster citroniae HG3A.0285	0.1029	0.0149	4.56126e-12	1.78163e-09	1.151	8416	0.0736	0.0152	1.35801e-06	3.90028e-05	1.219	8412
alr-SED	Lachnospiraceae sp. HG3A.0040	-0.1418	0.0212	2.56841e-11	8.36016e-09	1.151	8416	-0.1503	0.0219	6.49745e-12	3.05897e-09	1.219	8412
alr-SED	Flavonifractor plautii HG3A.0079	0.1386	0.021	3.99515e-11	9.75317e-09	1.151	8416	0.0919	0.0214	1.82452e-05	0.000252715	1.219	8412
alr-MPA	Eggerthella lenta HG3A.0225	-0.1362	0.0206	3.89444e-11	9.75317e-09	1.252	8416	-0.136	0.0205	3.81139e-11	7.84349e-09	1.254	8412
alr-SED	Escherichia coli HG3A.0195	0.1649	0.0253	7.65913e-11	1.66203e-08	1.151	8416	0.1503	0.026	8.06646e-09	6.56408e-07	1.219	8412
alr-SED	Blautia sp. HG3A.0416	0.1116	0.0173	1.17447e-10	2.29373e-08	1.151	8416	0.0752	0.0177	2.17166e-05	0.000282235	1.219	8412
alr-VPA	Eubacteriales sp. HG3A.0100	0.2428	0.038	1.82598e-10	2.97178e-08	1.331	8416	0.1768	0.0382	3.83787e-06	8.32818e-05	1.365	8412
alr-VPA	Lachnospiraceae sp. HG3A.0217	0.1859	0.0291	1.76394e-10	2.97178e-08	1.331	8416	0.1742	0.0295	3.47524e-09	3.08507e-07	1.365	8412
alr-SED	[Clostridium] symbiosum HG3A.0370	0.107	0.0169	2.6311e-10	3.81862e-08	1.151	8416	0.0893	0.0174	2.81677e-07	1.14607e-05	1.219	8412
alr-MPA	Sellimonas intestinalis HG3A.0417	-0.1115	0.0176	2.73736e-10	3.81862e-08	1.252	8416	-0.1112	0.0176	3.06268e-10	4.98452e-08	1.254	8412
alr-VPA	Oscillospiraceae sp. HG3A.0072	0.1853	0.0295	3.68169e-10	4.79356e-08	1.331	8416	0.1287	0.0296	1.44256e-05	0.000213434	1.365	8412
alr-SED	[Ruminococcus] torques HG3A.0088	0.1661	0.0266	4.39411e-10	5.36356e-08	1.151	8416	0.1004	0.0272	0.000223969	0.00154359	1.219	8412
alr-SED	Dielma fastidiosa HG3A.0400	0.0913	0.0147	5.10721e-10	5.86728e-08	1.151	8416	0.0911	0.0151	1.67941e-09	2.04993e-07	1.219	8412
alr-SED	Faecalibacterium sp. HG3A.0042	-0.1383	0.0224	7.67099e-10	8.32303e-08	1.151	8416	-0.1543	0.0231	2.4644e-11	6.87568e-09	1.219	8412
alr-VPA	Intestinibacillus sp. Marseille-P4005 HG3A.0168	-0.1057	0.0172	8.28774e-10	8.51893e-08	1.331	8416	-0.0807	0.0173	3.28e-06	7.44864e-05	1.365	8412
alr-SED	Clostridiaceae sp. HG3A.0238	-0.1343	0.022	1.04512e-09	1.02056e-07	1.151	8416	-0.1054	0.0226	3.06496e-06	7.41057e-05	1.219	8412
alr-VPA	Lachnospiraceae sp. HG3A.0127	0.1708	0.0281	1.33883e-09	1.24511e-07	1.331	8416	0.1442	0.0285	4.14115e-07	1.55532e-05	1.365	8412
alr-SED	Faecalibacterium sp. HG3A.0073	-0.1551	0.0257	1.6434e-09	1.4589e-07	1.151	8416	-0.1569	0.0265	3.18125e-09	2.95857e-07	1.219	8412
alr-SED	Eisenbergiella tayi HG3A.0355	0.0978	0.0162	1.74697e-09	1.46592e-07	1.151	8416	0.113	0.0167	1.33174e-11	4.33481e-09	1.219	8412
alr-VPA	Eubacteriales sp. HG3A.0405	0.1195	0.0198	1.80144e-09	1.46592e-07	1.331	8416	0.0951	0.02	2.08174e-06	5.34953e-05	1.365	8412
alr-SED	Peptostreptococcaceae sp. HG3A.0200	-0.1387	0.0231	1.94111e-09	1.5164e-07	1.151	8416	-0.1413	0.0238	2.83512e-09	2.95857e-07	1.219	8412
alr-VPA	Oscillospiraceae sp. HG3A.0060	0.164	0.0274	2.27377e-09	1.70795e-07	1.331	8416	0.1366	0.0277	8.42611e-07	2.68578e-05	1.365	8412
alr-SED	Oscillospiraceae sp. HG3A.0074	-0.1285	0.0216	2.64191e-09	1.91098e-07	1.151	8416	-0.1377	0.0222	5.56884e-10	8.36611e-08	1.219	8412
alr-SED	Eubacteriales sp. HG3A.0100	-0.2105	0.0354	2.76319e-09	1.92732e-07	1.151	8416	-0.124	0.0361	0.000603137	0.00342421	1.219	8412
alr-MPA	[Ruminococcus] torques HG3A.0088	-0.1625	0.0277	4.79295e-09	3.2278e-07	1.252	8416	-0.1636	0.0276	3.10392e-09	2.95857e-07	1.254	8412
alr-SED	Oscillibacter sp. PEA192 HG3A.0021	0.1009	0.0173	5.32492e-09	3.46652e-07	1.151	8416	0.0887	0.0178	5.95508e-07	2.07684e-05	1.219	8412
alr-SED	Haemophilus parainfluenzae HG3A.0181	-0.1113	0.0192	6.64499e-09	3.94802e-07	1.151	8416	-0.1116	0.0197	1.60761e-08	1.20756e-06	1.219	8412
alr-VPA	Eubacteriales sp. HG3A.0132	0.2057	0.0355	6.84023e-09	3.94802e-07	1.331	8416	0.1588	0.0358	9.09862e-06	0.000155874	1.365	8412
alr-VPA	Eubacteriales sp. HG3A.0162	0.1982	0.0341	6.4735e-09	3.94802e-07	1.331	8416	0.1274	0.0342	0.000195796	0.00138547	1.365	8412
alr-VPA	Eubacteriales sp. HG3A.0312	0.1445	0.0249	6.87316e-09	3.94802e-07	1.331	8416	0.1084	0.0251	1.60241e-05	0.000233545	1.365	8412
alr-VPA	Eubacteriales sp. HG3A.0184	0.15	0.0262	1.0288e-08	5.74068e-07	1.331	8416	0.1073	0.0263	4.70956e-05	0.000510987	1.365	8412
alr-SED	Eggerthella lenta HG3A.0225	0.1125	0.0197	1.20043e-08	6.16956e-07	1.151	8416	0.0864	0.0203	2.01576e-05	0.000269643	1.219	8412
alr-VPA	Eubacteriales sp. HG3A.0069	0.1326	0.0232	1.16412e-08	6.16956e-07	1.331	8416	0.0914	0.0233	9.20568e-05	0.000813516	1.365	8412
alr-VPA	[Clostridium] innocuum HG3A.0365	-0.0985	0.0173	1.19262e-08	6.16956e-07	1.331	8416	-0.0808	0.0174	3.70843e-06	8.13772e-05	1.365	8412
alr-SED	Lachnospiraceae sp. HG3A.0393	0.107	0.0188	1.28576e-08	6.43868e-07	1.151	8416	0.0822	0.0193	2.04955e-05	0.000272297	1.219	8412
alr-VPA	Eubacterium sp. AM49-13BH HG3A.0251	0.1576	0.028	1.82021e-08	8.88716e-07	1.331	8416	0.1263	0.0282	7.78007e-06	0.000139424	1.365	8412
alr-SED	Streptococcus anginosus HG3A.0680	0.0599	0.0107	2.10265e-08	1.00158e-06	1.151	8416	0.0319	0.0109	0.00345962	0.0125476	1.219	8412
alr-MPA	Anaerotruncus colihominis HG3A.0307	-0.0887	0.0159	2.53362e-08	1.17813e-06	1.252	8416	-0.0885	0.0159	2.70527e-08	1.88692e-06	1.254	8412
alr-MPA	Bifidobacterium dentium HG3A.0579	-0.0758	0.0137	2.88208e-08	1.309e-06	1.252	8416	-0.0769	0.0136	1.69971e-08	1.22946e-06	1.254	8412
alr-SED	Clostridiaceae sp. HG3A.0431	0.0955	0.0174	4.12875e-08	1.8326e-06	1.151	8416	0.049	0.0178	0.00581605	0.018837	1.219	8412
alr-MPA	Ruthenibacterium lactatiformans HG3A.0020	-0.0863	0.0157	4.37492e-08	1.85744e-06	1.252	8416	-0.0856	0.0157	5.49465e-08	3.15619e-06	1.254	8412
alr-MPA	[Clostridium] symbiosum HG3A.0370	-0.0967	0.0176	4.37242e-08	1.85744e-06	1.252	8416	-0.0953	0.0176	6.4787e-08	3.44793e-06	1.254	8412
alr-SED	Sellimonas intestinalis HG3A.0417	0.0924	0.0169	4.73981e-08	1.92851e-06	1.151	8416	0.0777	0.0174	8.02361e-06	0.000142456	1.219	8412
alr-VPA	Eubacteriales sp. HG3A.0322	0.125	0.0229	4.65218e-08	1.92851e-06	1.331	8416	0.0928	0.0231	5.77684e-05	0.000572699	1.365	8412
alr-MPA	Anaerostipes caccae HG3A.0747	-0.0571	0.0104	4.84284e-08	1.93022e-06	1.252	8416	-0.0564	0.0104	6.64994e-08	3.44793e-06	1.254	8412
alr-VPA	Eubacteriales sp. HG3A.0083	0.1569	0.0288	5.01787e-08	1.94661e-06	1.331	8416	0.1052	0.0289	0.000276261	0.00180447	1.365	8412
alr-VPA	Eubacteriales sp. HG3A.0188	0.1938	0.0355	5.08332e-08	1.94661e-06	1.331	8416	0.142	0.0358	7.39631e-05	0.00069447	1.365	8412
alr-MPA	Prevotella copri HG3A.0237	0.2263	0.0416	5.615e-08	2.10886e-06	1.252	8416	0.225	0.0416	6.70872e-08	3.44793e-06	1.254	8412
alr-SED	Blautia sp. SG-772 HG3A.0063	-0.1347	0.0248	5.86623e-08	2.14179e-06	1.151	8416	-0.1746	0.0255	7.83148e-12	3.05897e-09	1.219	8412
alr-VPA	Eubacteriales sp. HG3A.0373	0.1338	0.0247	5.92201e-08	2.14179e-06	1.331	8416	0.0946	0.0248	0.000141223	0.00112233	1.365	8412
alr-SED	Hungatella hathewayi HG3A.0451	0.0758	0.014	6.22607e-08	2.17134e-06	1.151	8416	0.0788	0.0144	4.58159e-08	2.7962e-06	1.219	8412
alr-SED	Enterocloster clostridioformis HG3A.0686	0.0723	0.0133	6.21561e-08	2.17134e-06	1.151	8416	0.0523	0.0137	0.000133461	0.00106823	1.219	8412
alr-MPA	Coprococcus comes HG3A.0016	0.094	0.0174	6.51223e-08	2.19283e-06	1.252	8416	0.0928	0.0173	8.54314e-08	3.97256e-06	1.254	8412
alr-MPA	Streptococcus anginosus HG3A.0680	-0.0603	0.0111	6.50508e-08	2.19283e-06	1.252	8416	-0.0612	0.0111	3.30344e-08	2.15054e-06	1.254	8412
alr-MPA	[Ruminococcus] gnavus HG3A.0239	-0.1347	0.025	7.16766e-08	2.37262e-06	1.252	8416	-0.1342	0.0248	6.62461e-08	3.44793e-06	1.254	8412
alr-MPA	Enterocloster citroniae HG3A.0285	-0.0833	0.0155	7.8117e-08	2.54271e-06	1.252	8416	-0.0829	0.0154	7.95446e-08	3.88376e-06	1.254	8412
alr-VPA	Oscillospiraceae sp. HG3A.0207	0.1284	0.0239	8.07781e-08	2.58622e-06	1.331	8416	0.0942	0.0241	9.4031e-05	0.000827219	1.365	8412
alr-SED	Eubacteriales sp. HG3A.0013	-0.1016	0.019	9.46463e-08	2.92472e-06	1.151	8416	-0.1202	0.0196	8.51606e-10	1.10879e-07	1.219	8412
alr-VPA	Flavonifractor plautii HG3A.0079	-0.1204	0.0225	9.58432e-08	2.92472e-06	1.331	8416	-0.0824	0.0227	0.000279687	0.00181825	1.365	8412
alr-VPA	Clostridia sp. HG3A.1020	0.039	0.0073	9.436e-08	2.92472e-06	1.331	8416	0.0319	0.0074	1.58268e-05	0.000232403	1.365	8412
alr-SED	Oscillibacter sp. HG3A.0046	-0.1456	0.0275	1.28168e-07	3.7926e-06	1.151	8416	-0.136	0.0283	1.61829e-06	4.38962e-05	1.219	8412
alr-MPA	Lactobacillus gasseri HG3A.0884	-0.0474	0.009	1.26346e-07	3.7926e-06	1.252	8416	-0.0485	0.0089	5.32712e-08	3.15268e-06	1.254	8412
alr-VPA	Lachnospiraceae sp. HG3A.0252	0.1209	0.0229	1.31289e-07	3.82699e-06	1.331	8416	0.0937	0.0231	5.05358e-05	0.000530625	1.365	8412
alr-VPA	Lachnospiraceae sp. HG3A.0180	0.1247	0.0236	1.35432e-07	3.8897e-06	1.331	8416	0.0913	0.0238	0.000129006	0.00104476	1.365	8412
alr-MPA	Lachnospiraceae sp. HG3A.0890	-0.0444	0.0084	1.50734e-07	4.26642e-06	1.252	8416	-0.0441	0.0084	1.77956e-07	7.89882e-06	1.254	8412
alr-SED	Faecalibacterium prausnitzii HG3A.0017	-0.1117	0.0216	2.2487e-07	6.01604e-06	1.151	8416	-0.1363	0.0222	8.18324e-10	1.10879e-07	1.219	8412
alr-SED	Lachnospiraceae sp. HG3A.0252	-0.1104	0.0213	2.16647e-07	6.01604e-06	1.151	8416	-0.0727	0.0218	0.000882854	0.00452549	1.219	8412
alr-VPA	Blautia obeum HG3A.0001	-0.081	0.0156	2.24028e-07	6.01604e-06	1.331	8416	-0.0419	0.0156	0.00730599	0.0226486	1.365	8412
alr-VPA	Eubacteriales sp. HG3A.0528	0.0902	0.0174	2.19782e-07	6.01604e-06	1.331	8416	0.079	0.0176	7.33142e-06	0.000136364	1.365	8412
alr-VPA	Eubacteriales sp. HG3A.0321	0.1149	0.0222	2.3075e-07	6.08992e-06	1.331	8416	0.0799	0.0224	0.000354322	0.00220379	1.365	8412
alr-VPA	Eubacteriales sp. HG3A.0396	0.0898	0.0174	2.56543e-07	6.68039e-06	1.331	8416	0.0758	0.0176	1.69569e-05	0.000242487	1.365	8412
alr-MPA	Streptococcus parasanguinis HG3A.0117	-0.0935	0.0182	2.61157e-07	6.71104e-06	1.252	8416	-0.0961	0.018	9.12854e-08	4.14605e-06	1.254	8412
alr-SED	Veillonella rogosae HG3A.0324	-0.0842	0.0164	2.71286e-07	6.88081e-06	1.151	8416	-0.0739	0.0168	1.13182e-05	0.000185752	1.219	8412
alr-VPA	Clostridium sp. AT4 HG3A.0347	-0.1053	0.0205	2.79563e-07	6.99983e-06	1.331	8416	-0.0672	0.0206	0.00110106	0.00523205	1.365	8412
alr-SED	Porphyromonadaceae sp. HG3A.1216	0.0303	0.0059	2.9188e-07	7.21572e-06	1.151	8416	0.0307	0.0061	4.8588e-07	1.75727e-05	1.219	8412
alr-VPA	Firmicutes sp. HG3A.0341	0.1083	0.0212	3.33151e-07	8.13304e-06	1.331	8416	0.0758	0.0213	0.000386116	0.00238634	1.365	8412
alr-VPA	Eubacteriales sp. HG3A.0113	0.1483	0.0291	3.4705e-07	8.36776e-06	1.331	8416	0.1	0.0293	0.00063957	0.00349309	1.365	8412
alr-SED	Romboutsia timonensis HG3A.0053	-0.1039	0.0204	3.57197e-07	8.50739e-06	1.151	8416	-0.1019	0.021	1.23247e-06	3.59255e-05	1.219	8412
alr-VPA	Eubacteriales sp. HG3A.0685	0.0476	0.0093	3.65849e-07	8.60848e-06	1.331	8416	0.0422	0.0095	8.23629e-06	0.00014362	1.365	8412
alr-MPA	Faecalibacterium prausnitzii HG3A.0241	0.1516	0.0299	4.0309e-07	9.37184e-06	1.252	8416	0.1508	0.0299	4.69694e-07	1.73078e-05	1.254	8412
alr-VPA	Lachnospiraceae sp. HG3A.0236	0.0938	0.0185	4.13655e-07	9.50434e-06	1.331	8416	0.0742	0.0187	7.33627e-05	0.000692161	1.365	8412
alr-VPA	Eubacteriales sp. HG3A.0125	0.1934	0.0382	4.28986e-07	9.74197e-06	1.331	8416	0.1293	0.0384	0.000773531	0.00403932	1.365	8412
alr-SED	Anaerotignum lactatifermentans HG3A.0676	0.0675	0.0133	4.379e-07	9.8301e-06	1.151	8416	0.0543	0.0137	7.66331e-05	0.000712688	1.219	8412
alr-MPA	Oscillospiraceae sp. HG3A.1203	-0.033	0.0065	4.56813e-07	1.01381e-05	1.252	8416	-0.0326	0.0065	6.19524e-07	2.12269e-05	1.254	8412
alr-VPA	Eubacteriales sp. HG3A.0102	0.1206	0.024	4.88815e-07	1.07265e-05	1.331	8416	0.098	0.0242	5.1704e-05	0.000537003	1.365	8412
alr-MPA	Lachnospiraceae sp. HG3A.0043	0.0842	0.0167	4.97281e-07	1.0791e-05	1.252	8416	0.0827	0.0167	7.83133e-07	2.637e-05	1.254	8412
alr-VPA	[Ruminococcus] torques HG3A.0088	-0.1433	0.0286	5.47447e-07	1.17491e-05	1.331	8416	-0.098	0.0288	0.000667836	0.00362301	1.365	8412
alr-SED	Veillonella dispar HG3A.0227	-0.0928	0.0186	6.24958e-07	1.32668e-05	1.151	8416	-0.126	0.0191	4.41747e-11	7.84349e-09	1.219	8412
alr-SED	Clostridium sp. AT4 HG3A.0347	0.0947	0.019	6.66341e-07	1.39932e-05	1.151	8416	0.0419	0.0194	0.0311149	0.0675194	1.219	8412
alr-VPA	Eubacteriales sp. HG3A.0426	0.1021	0.0206	7.15508e-07	1.48658e-05	1.331	8416	0.0798	0.0208	0.000124264	0.001024	1.365	8412
alr-SED	Lactobacillus gasseri HG3A.0884	0.0425	0.0086	7.35475e-07	1.49623e-05	1.151	8416	0.0205	0.0088	0.0193753	0.0478382	1.219	8412
alr-VPA	Eubacteriales sp. HG3A.0498	-0.1122	0.0226	7.33343e-07	1.49623e-05	1.331	8416	-0.1001	0.0229	1.25581e-05	0.000195255	1.365	8412
alr-SED	Faecalibacterium prausnitzii HG3A.0025	-0.1115	0.0225	7.81223e-07	1.56367e-05	1.151	8416	-0.1377	0.0232	2.92351e-09	2.95857e-07	1.219	8412
alr-MPA	[Clostridium] innocuum HG3A.0365	-0.0828	0.0168	7.84637e-07	1.56367e-05	1.252	8416	-0.0823	0.0167	8.60643e-07	2.68578e-05	1.254	8412
alr-SED	Eubacteriales sp. HG3A.0335	0.0946	0.0191	7.96097e-07	1.57048e-05	1.151	8416	0.0584	0.0196	0.00292428	0.0110466	1.219	8412
alr-VPA	Eubacteriales sp. HG3A.0249	0.1258	0.0255	8.48034e-07	1.65621e-05	1.331	8416	0.0971	0.0258	0.000167764	0.00123174	1.365	8412
alr-MPA	Oscillospiraceae sp. HG3A.0060	0.1302	0.0266	9.86367e-07	1.9073e-05	1.252	8416	0.1308	0.0266	8.48593e-07	2.68578e-05	1.254	8412
alr-MPA	Faecalibacterium prausnitzii HG3A.0025	0.1148	0.0235	1.06732e-06	2.0436e-05	1.252	8416	0.1118	0.0235	1.97981e-06	5.15543e-05	1.254	8412
alr-SED	Lachnospiraceae sp. HG3A.0217	-0.1318	0.027	1.13291e-06	2.08734e-05	1.151	8416	-0.1194	0.0278	1.81703e-05	0.000252715	1.219	8412
alr-SED	Anaerotruncus colihominis HG3A.0307	0.0743	0.0153	1.11573e-06	2.08734e-05	1.151	8416	0.0619	0.0157	8.0038e-05	0.000733869	1.219	8412
alr-VPA	Mediterraneibacter glycyrrhizinilyticus HG3A.0314	-0.0948	0.0195	1.11191e-06	2.08734e-05	1.331	8416	-0.0622	0.0196	0.00148838	0.00651694	1.365	8412
alr-VPA	Enterocloster aldenensis HG3A.0362	-0.0878	0.018	1.12511e-06	2.08734e-05	1.331	8416	-0.0665	0.0182	0.000257992	0.00171187	1.365	8412
alr-VPA	Firmicutes sp. HG3A.0397	0.0972	0.02	1.15483e-06	2.10784e-05	1.331	8416	0.0691	0.0201	0.000607332	0.00343803	1.365	8412
alr-VPA	Eubacteriales sp. HG3A.0392	0.1028	0.0211	1.16574e-06	2.10804e-05	1.331	8416	0.0881	0.0214	3.85164e-05	0.000437487	1.365	8412
alr-SED	Clostridium sp. 1001271st1 H5 HG3A.0888	0.0471	0.0097	1.32459e-06	2.36275e-05	1.151	8416	0.0489	0.01	1.10717e-06	3.27623e-05	1.219	8412
alr-VPA	Oscillibacter sp. HG3A.0046	0.1433	0.0296	1.33078e-06	2.36275e-05	1.331	8416	0.1318	0.03	1.11741e-05	0.000184941	1.365	8412
alr-SED	Eubacteriales sp. HG3A.0083	-0.1294	0.0267	1.34388e-06	2.36451e-05	1.151	8416	-0.0594	0.0273	0.0296595	0.0651575	1.219	8412
alr-SED	Faecalibacterium prausnitzii HG3A.0029	-0.1091	0.0226	1.36411e-06	2.37867e-05	1.151	8416	-0.1525	0.0231	4.41773e-11	7.84349e-09	1.219	8412
alr-VPA	Eggerthella lenta HG3A.0225	-0.1022	0.0212	1.47613e-06	2.55123e-05	1.331	8416	-0.0801	0.0214	0.000187904	0.00134918	1.365	8412
alr-VPA	[Clostridium] symbiosum HG3A.0370	-0.0876	0.0182	1.50443e-06	2.57732e-05	1.331	8416	-0.0723	0.0184	8.41353e-05	0.000753744	1.365	8412
alr-VPA	Eubacteriales sp. HG3A.0269	0.0896	0.0186	1.56033e-06	2.64985e-05	1.331	8416	0.0631	0.0188	0.000784089	0.00407268	1.365	8412
alr-MPA	Lachnospiraceae sp. HG3A.0257	0.0926	0.0193	1.59837e-06	2.69105e-05	1.252	8416	0.092	0.0193	1.89595e-06	5.00378e-05	1.254	8412
alr-MPA	Streptococcus oralis subsp. oralis HG3A.0705	-0.0554	0.0116	1.6755e-06	2.7968e-05	1.252	8416	-0.0566	0.0115	8.66381e-07	2.68578e-05	1.254	8412
alr-VPA	Eubacteriales sp. HG3A.0335	-0.0986	0.0206	1.69644e-06	2.80774e-05	1.331	8416	-0.0724	0.0208	0.000495819	0.00292548	1.365	8412
alr-VPA	Eubacteriales sp. HG3A.0118	0.1327	0.0278	1.78421e-06	2.9282e-05	1.331	8416	0.0834	0.0279	0.00280591	0.010745	1.365	8412
alr-VPA	Eubacteriales sp. HG3A.0284	0.1226	0.0257	1.83672e-06	2.98926e-05	1.331	8416	0.0952	0.0259	0.000241921	0.00162921	1.365	8412
alr-SED	Subdoligranulum sp. APC924/74 HG3A.0015	-0.1088	0.0228	1.91274e-06	3.08725e-05	1.151	8416	-0.0933	0.0235	7.18917e-05	0.000681575	1.219	8412
alr-SED	Lachnospiraceae sp. HG3A.1325	0.027	0.0057	2.04396e-06	3.27201e-05	1.151	8416	0.0251	0.0059	1.88526e-05	0.000258087	1.219	8412
alr-MPA	Eisenbergiella massiliensis HG3A.0425	-0.0796	0.0168	2.08821e-06	3.31567e-05	1.252	8416	-0.0787	0.0168	2.69119e-06	6.65302e-05	1.254	8412
alr-SED	Oscillospiraceae sp. HG3A.0057	-0.1079	0.0227	2.15817e-06	3.35947e-05	1.151	8416	-0.1127	0.0234	1.51141e-06	4.15745e-05	1.219	8412
alr-SED	Eubacteriales sp. HG3A.0084	-0.1054	0.0222	2.16065e-06	3.35947e-05	1.151	8416	-0.0799	0.0228	0.000469013	0.00278414	1.219	8412
alr-SED	Mediterraneibacter glycyrrhizinilyticus HG3A.0314	0.0858	0.0181	2.1674e-06	3.35947e-05	1.151	8416	0.0426	0.0185	0.0215067	0.051036	1.219	8412
alr-SED	[Clostridium] innocuum HG3A.0365	0.076	0.0161	2.26744e-06	3.48686e-05	1.151	8416	0.0543	0.0165	0.00099772	0.00488358	1.219	8412
alr-SED	Hungatella hathewayi HG3A.0455	0.0666	0.0141	2.32987e-06	3.55488e-05	1.151	8416	0.0565	0.0145	9.62533e-05	0.000842972	1.219	8412
alr-SED	Faecalibacterium prausnitzii HG3A.0241	-0.1348	0.0286	2.58373e-06	3.91165e-05	1.151	8416	-0.1342	0.0295	5.47401e-06	0.000105849	1.219	8412
alr-VPA	Eubacteriales sp. HG3A.0084	0.1123	0.0239	2.68013e-06	4.02638e-05	1.331	8416	0.0926	0.0242	0.000128915	0.00104476	1.365	8412
alr-MPA	Enterocloster clostridioformis HG3A.0686	-0.0653	0.0139	2.72948e-06	4.06922e-05	1.252	8416	-0.0647	0.0139	3.20887e-06	7.44864e-05	1.254	8412
alr-MPA	Dorea longicatena HG3A.0039	0.0872	0.0186	2.91265e-06	4.30939e-05	1.252	8416	0.0854	0.0186	4.23206e-06	8.88732e-05	1.254	8412
alr-MPA	Eubacteriales sp. HG3A.1101	-0.0327	0.007	2.98266e-06	4.3798e-05	1.252	8416	-0.0325	0.007	3.50853e-06	7.83359e-05	1.254	8412
alr-MPA	Erysipelotrichales sp. HG3A.1207	-0.0253	0.0054	3.33989e-06	4.86777e-05	1.252	8416	-0.0254	0.0054	3.11145e-06	7.41057e-05	1.254	8412
alr-MPA	Eubacteriales sp. HG3A.0045	0.0888	0.0191	3.44034e-06	4.97702e-05	1.252	8416	0.0879	0.0191	4.33235e-06	9.00116e-05	1.254	8412
alr-SED	Ruthenibacterium lactatiformans HG3A.0020	0.0701	0.0151	3.48242e-06	5.00086e-05	1.151	8416	0.0624	0.0155	5.91645e-05	0.000581694	1.219	8412
alr-MPA	Eubacteriales sp. HG3A.0699	-0.0441	0.0095	3.55241e-06	5.06413e-05	1.252	8416	-0.0437	0.0095	4.18692e-06	8.88732e-05	1.254	8412
alr-SED	Eubacteriales sp. HG3A.0087	-0.0871	0.0188	3.61914e-06	5.12187e-05	1.151	8416	-0.0679	0.0193	0.000440847	0.00267383	1.219	8412
alr-SED	Erysipelotrichales sp. HG3A.0809	0.04	0.0086	3.72454e-06	5.21771e-05	1.151	8416	0.0304	0.0089	0.000622791	0.00348505	1.219	8412
alr-VPA	Clostridiaceae sp. HG3A.0431	-0.0866	0.0187	3.7403e-06	5.21771e-05	1.331	8416	-0.0538	0.0188	0.00422737	0.014724	1.365	8412
alr-MPA	Eubacteriales sp. HG3A.0427	0.073	0.0158	3.8128e-06	5.28114e-05	1.252	8416	0.073	0.0158	3.90931e-06	8.38997e-05	1.254	8412
alr-VPA	Blautia sp. HG3A.0416	-0.086	0.0186	3.89677e-06	5.35944e-05	1.331	8416	-0.0563	0.0187	0.00266512	0.0102865	1.365	8412
alr-MPA	Eubacteriales sp. HG3A.0087	0.0904	0.0196	4.02475e-06	5.45857e-05	1.252	8416	0.0914	0.0196	3.08939e-06	7.41057e-05	1.254	8412
alr-MPA	Escherichia coli HG3A.0195	-0.1218	0.0264	4.02317e-06	5.45857e-05	1.252	8416	-0.1209	0.0264	4.7092e-06	9.58027e-05	1.254	8412
alr-SED	Oscillospiraceae sp. HG3A.0256	0.106	0.023	4.11993e-06	5.54912e-05	1.151	8416	0.0676	0.0236	0.0041753	0.0146398	1.219	8412
alr-MPA	Oscillibacter sp. HG3A.0046	0.1323	0.0287	4.17933e-06	5.59056e-05	1.252	8416	0.1314	0.0287	4.91206e-06	9.86227e-05	1.254	8412
alr-MPA	Oscillospiraceae sp. HG3A.0210	0.1039	0.0226	4.21125e-06	5.59494e-05	1.252	8416	0.1047	0.0226	3.52973e-06	7.83359e-05	1.254	8412
alr-MPA	Lachnospiraceae sp. HG3A.0172	0.0986	0.0214	4.28193e-06	5.65041e-05	1.252	8416	0.0978	0.0214	5.20402e-06	0.000102661	1.254	8412
alr-MPA	Eubacteriales sp. HG3A.0136	0.1172	0.0255	4.52822e-06	5.89574e-05	1.252	8416	0.1173	0.0255	4.44568e-06	9.13939e-05	1.254	8412
alr-VPA	Eubacteriales sp. HG3A.0383	0.0806	0.0176	4.52331e-06	5.89574e-05	1.331	8416	0.0487	0.0176	0.00575723	0.0187086	1.365	8412
alr-SED	Intestinibacter bartlettii HG3A.0115	-0.112	0.0244	4.63887e-06	5.99982e-05	1.151	8416	-0.1393	0.0251	3.01508e-08	2.0305e-06	1.219	8412
alr-MPA	Erysipelotrichaceae sp. HG3A.0867	-0.0394	0.0086	4.81558e-06	6.18739e-05	1.252	8416	-0.0388	0.0086	6.80566e-06	0.000129043	1.254	8412
alr-SED	Eubacteriales sp. HG3A.0085	-0.1043	0.0228	4.91015e-06	6.24285e-05	1.151	8416	-0.0749	0.0234	0.00140862	0.00625237	1.219	8412
alr-SED	Escherichia marmotae HG3A.1282	0.049	0.0107	4.92268e-06	6.24285e-05	1.151	8416	0.045	0.011	4.67854e-05	0.000510987	1.219	8412
alr-VPA	Veillonella rogosae HG3A.0324	0.0803	0.0176	5.02475e-06	6.33119e-05	1.331	8416	0.0721	0.0178	5.1968e-05	0.000537003	1.365	8412
alr-MPA	Oscillospiraceae sp. HG3A.0445	0.0804	0.0176	5.15811e-06	6.45182e-05	1.252	8416	0.0802	0.0176	5.37184e-06	0.000104912	1.254	8412
alr-VPA	[Ruminococcus] gnavus HG3A.0239	-0.1175	0.0258	5.18893e-06	6.45182e-05	1.331	8416	-0.073	0.0259	0.00482687	0.0162253	1.365	8412
alr-VPA	Firmicutes sp. HG3A.0398	0.0844	0.0185	5.2196e-06	6.45182e-05	1.331	8416	0.0615	0.0187	0.00101486	0.00493042	1.365	8412
alr-MPA	Anaeromassilibacillus sp. Marseille-P3371 HG3A.0304	-0.081	0.0178	5.33655e-06	6.55489e-05	1.252	8416	-0.0794	0.0178	8.22548e-06	0.00014362	1.254	8412
alr-SED	Lachnospiraceae sp. HG3A.0890	0.0368	0.0081	5.54505e-06	6.7037e-05	1.151	8416	0.0408	0.0083	9.64237e-07	2.9099e-05	1.219	8412
alr-MPA	Eubacteriales sp. HG3A.0353	-0.0735	0.0162	5.56067e-06	6.7037e-05	1.252	8416	-0.0729	0.0162	6.66575e-06	0.00012763	1.254	8412
alr-MPA	Massilicoli timonensis HG3A.0932	-0.0398	0.0088	5.51342e-06	6.7037e-05	1.252	8416	-0.0392	0.0088	7.77116e-06	0.000139424	1.254	8412
alr-SED	Eubacteriales sp. HG3A.0830	-0.0472	0.0104	5.86415e-06	6.96465e-05	1.151	8416	-0.0408	0.0107	0.000141943	0.00112233	1.219	8412
alr-MPA	Lachnospiraceae sp. HG3A.0393	-0.0888	0.0196	5.88411e-06	6.96465e-05	1.252	8416	-0.0894	0.0196	4.94881e-06	9.86227e-05	1.254	8412
alr-VPA	Bacteria sp. HG3A.0218	0.1143	0.0252	5.85559e-06	6.96465e-05	1.331	8416	0.0809	0.0254	0.00145559	0.00640262	1.365	8412
alr-SED	Limosilactobacillus fermentum HG3A.0990	0.0345	0.0076	6.11504e-06	7.19439e-05	1.151	8416	0.0275	0.0078	0.000460512	0.0027504	1.219	8412
alr-VPA	Lachnospiraceae sp. HG3A.0831	0.0513	0.0114	6.46522e-06	7.56082e-05	1.331	8416	0.0445	0.0115	0.000112623	0.000944007	1.365	8412
alr-SED	Eubacteriales sp. HG3A.0254	0.0957	0.0213	7.3511e-06	8.54565e-05	1.151	8416	0.0486	0.0219	0.026144	0.0594404	1.219	8412
alr-VPA	Eubacteriales sp. HG3A.0350	0.0762	0.017	7.76972e-06	8.97249e-05	1.331	8416	0.0646	0.0172	0.000177665	0.00129955	1.365	8412
alr-VPA	Clostridia sp. HG3A.0550	0.0793	0.0177	7.81016e-06	8.97249e-05	1.331	8416	0.0527	0.0179	0.00319707	0.0118228	1.365	8412
alr-VPA	Eubacteriales sp. HG3A.0161	0.111	0.0249	8.11422e-06	9.2673e-05	1.331	8416	0.0691	0.025	0.00570565	0.0185719	1.365	8412
alr-MPA	Eubacteriales sp. HG3A.0260	0.1182	0.0265	8.20757e-06	9.31941e-05	1.252	8416	0.1185	0.0265	7.78147e-06	0.000139424	1.254	8412
alr-SED	Coprobacillus cateniformis HG3A.0456	0.0659	0.0148	8.377e-06	9.45681e-05	1.151	8416	0.0615	0.0152	5.34479e-05	0.000540901	1.219	8412
alr-MPA	Lachnospiraceae sp. HG3A.0236	0.08	0.018	8.52453e-06	9.56805e-05	1.252	8416	0.0802	0.0179	7.76871e-06	0.000139424	1.254	8412
alr-MPA	Faecalibacterium sp. OF04-11AC HG3A.0070	0.1193	0.0268	8.58414e-06	9.5799e-05	1.252	8416	0.1169	0.0268	1.29543e-05	0.000197655	1.254	8412
alr-MPA	Hungatella hathewayi HG3A.0455	-0.0654	0.0147	8.81082e-06	9.777e-05	1.252	8416	-0.0647	0.0147	1.05871e-05	0.000176724	1.254	8412
alr-VPA	Eubacteriales sp. HG3A.0338	0.0975	0.0219	8.97714e-06	9.90529e-05	1.331	8416	0.0566	0.022	0.0101867	0.0294847	1.365	8412
alr-VPA	Eubacteriales sp. HG3A.0232	0.0921	0.0207	9.10465e-06	9.98954e-05	1.331	8416	0.0809	0.021	0.000115261	0.000961982	1.365	8412
alr-SED	Eubacteriales sp. HG3A.0234	-0.1424	0.0321	9.17728e-06	0.00010013	1.151	8416	-0.1075	0.033	0.00111597	0.005257	1.219	8412
alr-VPA	Clostridia sp. HG3A.0661	0.0562	0.0127	9.31677e-06	0.000101087	1.331	8416	0.0487	0.0128	0.000150139	0.00116263	1.365	8412
alr-SED	Eubacteriales sp. HG3A.0132	-0.1461	0.033	9.44527e-06	0.000101355	1.151	8416	-0.0853	0.0338	0.011613	0.0325398	1.219	8412
alr-VPA	Roseburia sp. AM16-25 HG3A.0344	0.0867	0.0196	9.40149e-06	0.000101355	1.331	8416	0.0821	0.0198	3.40117e-05	0.000397753	1.365	8412
alr-VPA	Eubacteriales sp. HG3A.0518	0.06	0.0135	9.50661e-06	0.000101456	1.331	8416	0.049	0.0137	0.000344429	0.00215599	1.365	8412
alr-SED	Dorea longicatena HG3A.0039	-0.0791	0.0179	9.72309e-06	0.000103202	1.151	8416	-0.1213	0.0183	3.55808e-11	7.84349e-09	1.219	8412
alr-MPA	Erysipelatoclostridium ramosum HG3A.0538	-0.0654	0.0148	9.85318e-06	0.000104018	1.252	8416	-0.0646	0.0148	1.23251e-05	0.000195255	1.254	8412
alr-SED	Coprococcus sp. AM27-12LB HG3A.0687	0.0574	0.013	9.95029e-06	0.000104478	1.151	8416	0.0311	0.0133	0.0194906	0.0480014	1.219	8412
alr-VPA	Eubacteriales sp. HG3A.0087	0.0893	0.0202	1.01078e-05	0.000105565	1.331	8416	0.0734	0.0204	0.000330505	0.00208892	1.365	8412
alr-SED	Eubacteriales sp. HG3A.0322	-0.0938	0.0213	1.03728e-05	0.000107756	1.151	8416	-0.0504	0.0218	0.0206817	0.049743	1.219	8412
alr-SED	Ruminococcus sp. AF41-9 HG3A.0203	-0.1057	0.024	1.04625e-05	0.000108112	1.151	8416	-0.1252	0.0247	4.00307e-07	1.53294e-05	1.219	8412
alr-VPA	Eubacteriales sp. HG3A.0085	0.1081	0.0245	1.07229e-05	0.00011022	1.331	8416	0.0849	0.0248	0.000625801	0.00348505	1.365	8412
alr-SED	Hungatella hathewayi HG3A.0287	0.0623	0.0142	1.12338e-05	0.000114867	1.151	8416	0.0578	0.0146	7.57594e-05	0.000707934	1.219	8412
alr-MPA	Eubacteriales sp. HG3A.0062	0.1459	0.0333	1.17827e-05	0.000119231	1.252	8416	0.1434	0.0333	1.66628e-05	0.000241055	1.254	8412
alr-MPA	Enterocloster aldenensis HG3A.0362	-0.0766	0.0175	1.17777e-05	0.000119231	1.252	8416	-0.0765	0.0174	1.16698e-05	0.000189926	1.254	8412
alr-VPA	Eubacteriales sp. HG3A.0242	0.0795	0.0182	1.1901e-05	0.000119808	1.331	8416	0.0444	0.0182	0.014772	0.0393871	1.365	8412
alr-SED	Eubacteriales sp. HG3A.0594	-0.0571	0.013	1.2092e-05	0.000121106	1.151	8416	-0.0426	0.0134	0.00149159	0.00651694	1.219	8412
alr-SED	Amedibacillus dolichus HG3A.0798	0.0391	0.009	1.29561e-05	0.000129099	1.151	8416	0.0175	0.0092	0.0562652	0.105079	1.219	8412
alr-MPA	Blautia sp. HG3A.0416	-0.0786	0.0181	1.36909e-05	0.000135728	1.252	8416	-0.0786	0.018	1.22561e-05	0.000195255	1.254	8412
alr-VPA	Faecalibacterium sp. HG3A.0073	0.1201	0.0276	1.39483e-05	0.000136205	1.331	8416	0.1187	0.028	2.27395e-05	0.000288378	1.365	8412
alr-VPA	Oscillospiraceae sp. HG3A.0210	0.1012	0.0233	1.38632e-05	0.000136205	1.331	8416	0.0805	0.0235	0.000626346	0.00348505	1.365	8412
alr-VPA	Eubacteriales sp. HG3A.0443	0.0734	0.0169	1.39045e-05	0.000136205	1.331	8416	0.0605	0.0171	0.000399074	0.00245642	1.365	8412
alr-SED	Eubacteriales sp. HG3A.0123	0.1047	0.0241	1.41256e-05	0.00013725	1.151	8416	0.0638	0.0247	0.00991055	0.0288885	1.219	8412
alr-SED	Blautia hydrogenotrophica HG3A.0430	0.0643	0.0148	1.43067e-05	0.000138322	1.151	8416	0.044	0.0152	0.0038351	0.0136181	1.219	8412
alr-VPA	Faecalibacterium prausnitzii HG3A.0241	0.1337	0.0308	1.44928e-05	0.000139431	1.331	8416	0.1306	0.0312	2.87205e-05	0.000346242	1.365	8412
alr-MPA	Lachnospiraceae sp. HG3A.0180	0.0992	0.0229	1.54104e-05	0.000147532	1.252	8416	0.0999	0.0228	1.24006e-05	0.000195255	1.254	8412
alr-MPA	Oscillospiraceae sp. HG3A.0146	0.0852	0.0198	1.64551e-05	0.000156765	1.252	8416	0.0851	0.0198	1.71809e-05	0.000243147	1.254	8412
alr-MPA	Eubacteriales sp. HG3A.0118	0.1158	0.0269	1.7215e-05	0.000163208	1.252	8416	0.1163	0.0268	1.3963e-05	0.000208166	1.254	8412
alr-MPA	Lachnospiraceae sp. HG3A.0389	0.0856	0.0199	1.74333e-05	0.000164479	1.252	8416	0.0851	0.0199	1.97132e-05	0.000265516	1.254	8412
alr-VPA	Faecalibacterium sp. OF04-11AC HG3A.0070	0.1186	0.0276	1.76157e-05	0.000165401	1.331	8416	0.1168	0.0279	2.93114e-05	0.000349056	1.365	8412
alr-MPA	Eubacterium sp. HG3A.0214	0.1476	0.0345	1.8557e-05	0.00017258	1.252	8416	0.1463	0.0344	2.18216e-05	0.000282235	1.254	8412
alr-MPA	Alloscardovia omnicolens HG3A.1279	-0.028	0.0065	1.84763e-05	0.00017258	1.252	8416	-0.0285	0.0065	1.27945e-05	0.000196753	1.254	8412
alr-MPA	Oscillibacter sp. PEA192 HG3A.0021	-0.0771	0.018	1.92456e-05	0.000178135	1.252	8416	-0.0757	0.018	2.61584e-05	0.0003243	1.254	8412
alr-MPA	Blautia sp. SG-772 HG3A.0063	0.1105	0.0259	2.00873e-05	0.000184181	1.252	8416	0.107	0.0258	3.5104e-05	0.000408084	1.254	8412
alr-VPA	Eubacteriales sp. HG3A.0093	0.1187	0.0278	2.00291e-05	0.000184181	1.331	8416	0.1131	0.0282	6.02966e-05	0.000585867	1.365	8412
alr-VPA	Eubacteriales sp. HG3A.0149	0.1314	0.0308	2.06072e-05	0.000188065	1.331	8416	0.0594	0.0308	0.0540244	0.102608	1.365	8412
alr-SED	Anaerostipes hadrus HG3A.0124	-0.1215	0.0285	2.09097e-05	0.000189938	1.151	8416	-0.1439	0.0294	9.68478e-07	2.9099e-05	1.219	8412
alr-MPA	Neglecta timonensis HG3A.0478	-0.0618	0.0145	2.16683e-05	0.000195918	1.252	8416	-0.0604	0.0145	3.30272e-05	0.000388567	1.254	8412
alr-MPA	Emergencia timonensis HG3A.0901	-0.0354	0.0083	2.25227e-05	0.000202704	1.252	8416	-0.035	0.0084	2.90148e-05	0.000347644	1.254	8412
alr-MPA	Eubacteriales sp. HG3A.0197	0.1013	0.0239	2.28281e-05	0.000204298	1.252	8416	0.1026	0.0239	1.70101e-05	0.000242487	1.254	8412
alr-MPA	Eubacteriales sp. HG3A.0342	0.0775	0.0183	2.2909e-05	0.000204298	1.252	8416	0.0782	0.0183	1.88973e-05	0.000258087	1.254	8412
alr-VPA	Eubacteriales sp. HG3A.0442	0.0643	0.0152	2.36332e-05	0.000208849	1.331	8416	0.0407	0.0153	0.00781989	0.0239753	1.365	8412
alr-VPA	Blastocystis sp. subtype 4 HG3A.0446	0.0669	0.0158	2.36227e-05	0.000208849	1.331	8416	0.05	0.016	0.00174124	0.00729752	1.365	8412
alr-VPA	Eubacteriales sp. HG3A.0196	0.0902	0.0213	2.37478e-05	0.000208917	1.331	8416	0.0696	0.0215	0.00123417	0.00565805	1.365	8412
alr-SED	Eubacteriales sp. HG3A.0151	-0.1244	0.0295	2.47572e-05	0.000214892	1.151	8416	-0.0843	0.0303	0.00537563	0.0177641	1.219	8412
alr-SED	Blautia producta HG3A.0619	0.05	0.0118	2.47559e-05	0.000214892	1.151	8416	0.0373	0.0122	0.00216327	0.00869313	1.219	8412
alr-VPA	Eubacteriales sp. HG3A.0151	0.1338	0.0317	2.47412e-05	0.000214892	1.331	8416	0.1026	0.0321	0.00136667	0.00613587	1.365	8412
alr-VPA	Eubacteriales sp. HG3A.0349	0.08	0.019	2.54705e-05	0.000220105	1.331	8416	0.0616	0.0192	0.00132014	0.00599591	1.365	8412
alr-MPA	Intestinibacillus sp. Marseille-P4005 HG3A.0168	-0.0702	0.0167	2.59154e-05	0.000222964	1.252	8416	-0.0707	0.0166	2.11778e-05	0.000279461	1.254	8412
alr-VPA	Oscillospiraceae sp. HG3A.0256	-0.1041	0.0247	2.61383e-05	0.000223895	1.331	8416	-0.0714	0.0249	0.00423369	0.014724	1.365	8412
alr-SED	Eubacteriales sp. HG3A.0188	-0.1389	0.033	2.65396e-05	0.000225356	1.151	8416	-0.0717	0.0339	0.0343007	0.0725778	1.219	8412
alr-MPA	Lachnoclostridium sp. HG3A.0655	-0.0543	0.0129	2.64424e-05	0.000225356	1.252	8416	-0.0541	0.0129	2.81935e-05	0.000342	1.254	8412
alr-SED	Clostridium sp. AM49-4BH HG3A.0097	-0.1136	0.027	2.68188e-05	0.000226741	1.151	8416	-0.1327	0.0278	1.88106e-06	5.00378e-05	1.219	8412
alr-SED	Faecalibacterium prausnitzii HG3A.0010	-0.0769	0.0184	2.80746e-05	0.000233635	1.151	8416	-0.0946	0.0189	5.65793e-07	2.00908e-05	1.219	8412
alr-SED	Lachnoclostridium sp. HG3A.0655	0.0519	0.0124	2.80837e-05	0.000233635	1.151	8416	0.042	0.0127	0.000974773	0.00479653	1.219	8412
alr-MPA	Eubacteriales sp. HG3A.0084	0.0972	0.0232	2.80615e-05	0.000233635	1.252	8416	0.0954	0.0232	3.85293e-05	0.000437487	1.254	8412
alr-MPA	Escherichia marmotae HG3A.1282	-0.0469	0.0112	2.81128e-05	0.000233635	1.252	8416	-0.047	0.0112	2.72205e-05	0.00033435	1.254	8412
alr-VPA	Eubacteriales sp. HG3A.0600	0.0508	0.0121	2.8753e-05	0.000237943	1.331	8416	0.0289	0.0122	0.0176803	0.044902	1.365	8412
alr-VPA	Eubacteriales sp. HG3A.0531	0.0633	0.0151	2.89181e-05	0.0002383	1.331	8416	0.0433	0.0152	0.00451009	0.015453	1.365	8412
alr-MPA	Eubacteriales sp. HG3A.0250	0.0892	0.0214	3.15904e-05	0.000258143	1.252	8416	0.0897	0.0214	2.78447e-05	0.000339879	1.254	8412
alr-MPA	Eisenbergiella tayi HG3A.0355	-0.0705	0.0169	3.15192e-05	0.000258143	1.252	8416	-0.0681	0.0169	5.75826e-05	0.000572699	1.254	8412
alr-MPA	Eubacteriales sp. HG3A.0480	0.0535	0.0129	3.3889e-05	0.000275772	1.252	8416	0.0524	0.0129	5.00657e-05	0.000530185	1.254	8412
alr-VPA	Clostridium sp. AF34-13 HG3A.0173	0.117	0.0283	3.49289e-05	0.000283055	1.331	8416	0.118	0.0286	3.81188e-05	0.000437487	1.365	8412
alr-VPA	Lachnospiraceae sp. HG3A.0172	0.0914	0.0221	3.59806e-05	0.000290373	1.331	8416	0.0834	0.0224	0.000194097	0.00138347	1.365	8412
alr-MPA	Clostridium sp. HG3A.0059	0.0849	0.0205	3.64409e-05	0.000291677	1.252	8416	0.0836	0.0206	4.8288e-05	0.000515842	1.254	8412
alr-VPA	Streptococcus anginosus HG3A.0680	-0.0475	0.0115	3.63784e-05	0.000291677	1.331	8416	-0.0283	0.0116	0.0142186	0.0384611	1.365	8412
alr-SED	Coprococcus eutactus HG3A.0155	-0.151	0.0366	3.66511e-05	0.000292161	1.151	8416	-0.1242	0.0376	0.000975814	0.00479653	1.219	8412
alr-VPA	Alistipes communis HG3A.0064	0.1155	0.028	3.76646e-05	0.00029902	1.331	8416	0.0772	0.0282	0.00630457	0.0200765	1.365	8412
alr-SED	[Ruminococcus] gnavus HG3A.0239	0.0988	0.024	3.78317e-05	0.000299131	1.151	8416	0.0415	0.0245	0.08973	0.152784	1.219	8412
alr-MPA	Massilimicrobiota timonensis HG3A.0825	-0.0428	0.0104	3.80837e-05	0.000299909	1.252	8416	-0.042	0.0104	5.34531e-05	0.000540901	1.254	8412
alr-SED	Eubacteriales sp. HG3A.0179	-0.0923	0.0224	3.83877e-05	0.000301089	1.151	8416	-0.0519	0.023	0.0240125	0.0553676	1.219	8412
alr-SED	Eubacteriales sp. HG3A.0148	-0.0832	0.0202	3.87614e-05	0.00030162	1.151	8416	-0.0767	0.0208	0.000229678	0.0015684	1.219	8412
alr-MPA	Ruminococcus sp. AF21-42 HG3A.0111	0.1058	0.0257	3.87643e-05	0.00030162	1.252	8416	0.1044	0.0257	4.83355e-05	0.000515842	1.254	8412
alr-MPA	Blautia producta HG3A.0905	-0.0341	0.0083	3.89409e-05	0.000301792	1.252	8416	-0.0334	0.0083	5.61017e-05	0.00056188	1.254	8412
alr-MPA	Bacteroidales sp. HG3A.0539	0.0689	0.0168	3.94842e-05	0.000304793	1.252	8416	0.0692	0.0168	3.75451e-05	0.00043388	1.254	8412
alr-VPA	Firmicutes sp. HG3A.0436	0.0971	0.0236	4.01604e-05	0.000308792	1.331	8416	0.0823	0.0239	0.000571488	0.00329238	1.365	8412
alr-MPA	Lachnospiraceae sp. HG3A.0629	-0.0491	0.012	4.16101e-05	0.000318685	1.252	8416	-0.0491	0.012	4.25805e-05	0.000475198	1.254	8412
alr-MPA	Eubacteriales sp. HG3A.0511	-0.0607	0.0148	4.28812e-05	0.000327137	1.252	8416	-0.06	0.0147	4.74364e-05	0.000511841	1.254	8412
alr-MPA	Rothia mucilaginosa HG3A.0559	-0.0521	0.0127	4.39551e-05	0.000334025	1.252	8416	-0.0543	0.0126	1.73991e-05	0.000244463	1.254	8412
alr-MPA	Streptococcus mutans HG3A.0677	-0.0467	0.0115	4.87801e-05	0.000369254	1.252	8416	-0.0483	0.0114	2.2148e-05	0.000284572	1.254	8412
alr-SED	Eubacteriales sp. HG3A.0509	-0.064	0.0158	4.9452e-05	0.000372895	1.151	8416	-0.0551	0.0162	0.00068805	0.00370182	1.219	8412
alr-SED	Oscillospiraceae sp. HG3A.0210	-0.0878	0.0216	5.03567e-05	0.000378256	1.151	8416	-0.0634	0.0222	0.0043737	0.015065	1.219	8412
alr-MPA	Eubacteriales sp. HG3A.0328	0.0757	0.0187	5.16215e-05	0.000385028	1.252	8416	0.0754	0.0187	5.44988e-05	0.000548639	1.254	8412
alr-VPA	Lachnospiraceae sp. HG3A.0233	0.0931	0.023	5.16525e-05	0.000385028	1.331	8416	0.073	0.0233	0.00169859	0.0071804	1.365	8412
alr-MPA	Eubacteriales sp. HG3A.0235	0.0824	0.0204	5.22428e-05	0.000387947	1.252	8416	0.0835	0.0203	4.05909e-05	0.000455598	1.254	8412
alr-MPA	Streptococcus salivarius HG3A.0071	-0.0855	0.0211	5.28306e-05	0.000390826	1.252	8416	-0.0881	0.0209	2.62363e-05	0.0003243	1.254	8412
alr-VPA	Clostridium sp. OF03-18AA HG3A.0119	0.0925	0.0229	5.34451e-05	0.00039388	1.331	8416	0.0733	0.0232	0.00155119	0.00670957	1.365	8412
alr-VPA	Amedibacillus dolichus HG3A.0798	-0.0389	0.0096	5.37412e-05	0.000394574	1.331	8416	-0.0244	0.0097	0.0120045	0.0334447	1.365	8412
alr-VPA	Blautia massiliensis HG3A.0023	-0.0839	0.0208	5.39552e-05	0.000394661	1.331	8416	-0.0481	0.0208	0.0209466	0.0502563	1.365	8412
alr-VPA	Eubacteriales sp. HG3A.0505	0.0677	0.0168	5.57381e-05	0.000406181	1.331	8416	0.0477	0.017	0.00494844	0.0165768	1.365	8412
alr-SED	Intestinibacillus sp. Marseille-P4005 HG3A.0168	0.0644	0.016	5.66152e-05	0.000411039	1.151	8416	0.0316	0.0164	0.0538208	0.102548	1.219	8412
alr-VPA	Anaerostipes caccae HG3A.0747	-0.0434	0.0108	5.70278e-05	0.000412501	1.331	8416	-0.0331	0.0109	0.00234764	0.0092625	1.365	8412
alr-SED	Coprococcus comes HG3A.0016	-0.067	0.0167	5.84382e-05	0.000421143	1.151	8416	-0.1006	0.0171	4.01557e-09	3.40974e-07	1.219	8412
alr-MPA	Eubacteriales sp. HG3A.0189	0.0845	0.0211	6.03939e-05	0.000432049	1.252	8416	0.0837	0.0211	7.10026e-05	0.000679745	1.254	8412
alr-VPA	Collinsella intestinalis HG3A.0802	-0.0444	0.0111	6.02619e-05	0.000432049	1.331	8416	-0.0351	0.0112	0.00169169	0.00716675	1.365	8412
alr-VPA	Eubacteriales sp. HG3A.0311	0.0698	0.0174	6.16417e-05	0.000439366	1.331	8416	0.0269	0.0174	0.120926	0.192822	1.365	8412
alr-SED	Clostridia sp. HG3A.0470	-0.0914	0.0229	6.49673e-05	0.000461386	1.151	8416	-0.0514	0.0235	0.0286475	0.0634787	1.219	8412
alr-SED	Bilophila wadsworthia HG3A.0049	0.0842	0.0211	6.68645e-05	0.00046638	1.151	8416	0.0833	0.0217	0.000127985	0.00104476	1.219	8412
alr-SED	Oscillospiraceae sp. HG3A.0683	-0.0473	0.0119	6.62379e-05	0.00046638	1.151	8416	-0.0455	0.0122	0.00019522	0.00138547	1.219	8412
alr-VPA	Eubacteriales sp. HG3A.0153	0.1207	0.0303	6.62835e-05	0.00046638	1.331	8416	0.0792	0.0305	0.00944482	0.0279058	1.365	8412
alr-VPA	Firmicutes sp. HG3A.0526	0.0696	0.0174	6.66154e-05	0.00046638	1.331	8416	0.0533	0.0176	0.00252708	0.00985107	1.365	8412
alr-VPA	Eubacteriales sp. HG3A.0856	0.033	0.0083	6.66875e-05	0.00046638	1.331	8416	0.0249	0.0084	0.00294124	0.0110466	1.365	8412
alr-SED	Lachnospiraceae sp. HG3A.0629	0.0458	0.0115	6.78633e-05	0.000471662	1.151	8416	0.0505	0.0118	1.95727e-05	0.000265455	1.219	8412
alr-VPA	Eubacteriales sp. HG3A.0502	0.0605	0.0152	6.93191e-05	0.000480072	1.331	8416	0.0483	0.0154	0.0016586	0.00707258	1.365	8412
alr-SED	Butyricicoccus sp. OM04-18BH HG3A.0139	-0.1132	0.0285	7.08268e-05	0.000487059	1.151	8416	-0.1158	0.0293	7.89954e-05	0.000731175	1.219	8412
alr-MPA	Clostridium sp. 1001271st1 H5 HG3A.0888	-0.0404	0.0102	7.08105e-05	0.000487059	1.252	8416	-0.0401	0.0102	8.06231e-05	0.00073461	1.254	8412
alr-SED	Cloacibacillus evryensis HG3A.0566	0.0491	0.0124	7.20225e-05	0.000490104	1.151	8416	0.0725	0.0127	1.08363e-08	8.46535e-07	1.219	8412
alr-VPA	Eubacteriales sp. HG3A.0288	0.0725	0.0183	7.15373e-05	0.000490104	1.331	8416	0.0624	0.0185	0.000737021	0.00390082	1.365	8412
alr-VPA	Eubacteriales sp. HG3A.0864	0.0503	0.0127	7.1858e-05	0.000490104	1.331	8416	0.039	0.0128	0.00233191	0.00921909	1.365	8412
alr-MPA	Clostridium sp. AF37-5 HG3A.0076	0.1114	0.0282	7.6852e-05	0.000520709	1.252	8416	0.1107	0.0281	8.1441e-05	0.000736363	1.254	8412
alr-MPA	Parolsenella catena HG3A.0499	0.0638	0.0161	7.70531e-05	0.000520709	1.252	8416	0.0628	0.0161	9.83994e-05	0.00085792	1.254	8412
alr-SED	Oscillospiraceae sp. HG3A.0104	0.0663	0.0168	7.92346e-05	0.000533604	1.151	8416	0.0804	0.0173	3.2312e-06	7.44864e-05	1.219	8412
alr-MPA	Blautia hydrogenotrophica HG3A.0430	-0.0609	0.0154	7.96487e-05	0.000534549	1.252	8416	-0.0619	0.0154	6.02589e-05	0.000585867	1.254	8412
alr-VPA	Clostridia sp. HG3A.0272	0.1144	0.029	8.09752e-05	0.000541591	1.331	8416	0.0709	0.0292	0.0152888	0.0401871	1.365	8412
alr-MPA	Clostridium sp. M62/1 HG3A.0354	-0.0668	0.0169	8.22266e-05	0.000548084	1.252	8416	-0.0658	0.017	0.000104687	0.000895977	1.254	8412
alr-SED	Eubacteriales sp. HG3A.0103	-0.0599	0.0152	8.41313e-05	0.000558873	1.151	8416	-0.0591	0.0157	0.000162305	0.00120998	1.219	8412
alr-SED	Faecalibacterium prausnitzii HG3A.0378	-0.0856	0.0218	8.50945e-05	0.000563354	1.151	8416	-0.0979	0.0224	1.24206e-05	0.000195255	1.219	8412
alr-VPA	Eubacteriales sp. HG3A.0229	0.0951	0.0242	8.69345e-05	0.000573591	1.331	8416	0.0594	0.0244	0.0149235	0.0396538	1.365	8412
alr-SED	Eisenbergiella massiliensis HG3A.0425	0.063	0.0161	8.78755e-05	0.000575909	1.151	8416	0.0644	0.0165	9.96725e-05	0.000865157	1.219	8412
alr-MPA	Eubacteriales sp. HG3A.0486	0.049	0.0125	8.76448e-05	0.000575909	1.252	8416	0.0497	0.0125	7.04514e-05	0.000677791	1.254	8412
alr-SED	Porphyromonas somerae HG3A.1372	0.02	0.0051	9.06319e-05	0.000590549	1.151	8416	0.0192	0.0053	0.000270671	0.00177389	1.219	8412
alr-MPA	Collinsella stercoris HG3A.1140	-0.0318	0.0081	9.07141e-05	0.000590549	1.252	8416	-0.032	0.0081	8.0871e-05	0.00073461	1.254	8412
alr-VPA	Clostridia sp. HG3A.0463	0.0803	0.0205	9.11281e-05	0.000591273	1.331	8416	0.0529	0.0207	0.0105945	0.0303389	1.365	8412
alr-VPA	Sellimonas intestinalis HG3A.0417	-0.0711	0.0182	9.39763e-05	0.000607734	1.331	8416	-0.0592	0.0184	0.00131085	0.00596756	1.365	8412
alr-MPA	Streptococcus gordonii HG3A.0713	-0.0443	0.0114	9.88147e-05	0.000636915	1.252	8416	-0.0452	0.0113	6.29104e-05	0.000608237	1.254	8412
alr-MPA	Eubacteriales sp. HG3A.0317	-0.0684	0.0176	9.92487e-05	0.000637608	1.252	8416	-0.0681	0.0175	0.000105062	0.000895977	1.254	8412
alr-VPA	Oscillospiraceae sp. HG3A.0375	0.0636	0.0163	0.000100478	0.000643387	1.331	8416	0.0632	0.0165	0.000132675	0.00106631	1.365	8412
alr-SED	Eubacteriales sp. HG3A.0264	-0.0657	0.0169	0.000105925	0.000676052	1.151	8416	-0.0476	0.0174	0.00626655	0.0200524	1.219	8412
alr-MPA	Oscillospiraceae sp. HG3A.0057	0.092	0.0237	0.000106618	0.000678256	1.252	8416	0.0895	0.0237	0.000163338	0.00121292	1.254	8412
alr-VPA	Parasutterella excrementihominis HG3A.0159	0.088	0.0227	0.000109182	0.00069231	1.331	8416	0.0709	0.023	0.00205296	0.00838793	1.365	8412
alr-VPA	Hungatella hathewayi HG3A.0455	-0.0585	0.0152	0.000112843	0.00071321	1.331	8416	-0.0482	0.0153	0.00167223	0.00709969	1.365	8412
alr-MPA	Anaerotignum lactatifermentans HG3A.0676	-0.0537	0.0139	0.000114047	0.000718496	1.252	8416	-0.0545	0.0139	9.17063e-05	0.000813516	1.254	8412
alr-SED	Eubacteriales sp. HG3A.0829	-0.0369	0.0096	0.000115747	0.000724583	1.151	8416	-0.0279	0.0098	0.00460173	0.0157119	1.219	8412
alr-VPA	Eubacteriales sp. HG3A.0264	0.0703	0.0182	0.000115755	0.000724583	1.331	8416	0.0549	0.0184	0.00288656	0.0109391	1.365	8412
alr-SED	Enterocloster asparagiformis HG3A.0466	0.0533	0.0139	0.000119082	0.000743025	1.151	8416	0.0471	0.0143	0.00095053	0.00473568	1.219	8412
alr-SED	Eubacteriales sp. HG3A.0405	-0.071	0.0184	0.000119716	0.000744602	1.151	8416	-0.0364	0.0189	0.054745	0.103301	1.219	8412
alr-MPA	Eubacteriales sp. HG3A.0113	0.1085	0.0282	0.00012044	0.00074673	1.252	8416	0.109	0.0281	0.000103437	0.000891164	1.254	8412
alr-MPA	Holdemanella sp. HG3A.0366	0.1021	0.0266	0.000122037	0.000751842	1.252	8416	0.1023	0.0266	0.000119226	0.000990843	1.254	8412
alr-MPA	Faecalibacterium sp. HG3A.0549	0.0485	0.0126	0.00012242	0.000751842	1.252	8416	0.0479	0.0126	0.000148268	0.00115366	1.254	8412
alr-VPA	Eubacterium sp. AF16-48 HG3A.0219	0.077	0.02	0.000121938	0.000751842	1.331	8416	0.055	0.0202	0.00652543	0.0206402	1.365	8412
alr-VPA	Clostridia sp. HG3A.0564	0.0511	0.0133	0.000122895	0.000752392	1.331	8416	0.044	0.0135	0.00109129	0.00519825	1.365	8412
alr-VPA	Oscillibacter sp. HG3A.0245	0.096	0.025	0.000124497	0.00075982	1.331	8416	0.0678	0.0253	0.0072471	0.0225681	1.365	8412
alr-MPA	[Ruminococcus] torques HG3A.0034	0.0892	0.0233	0.000132479	0.000806019	1.252	8416	0.0851	0.0233	0.00026193	0.00172239	1.254	8412
alr-SED	Lachnospiraceae sp. HG3A.0018	-0.0902	0.0236	0.000134117	0.000813447	1.151	8416	-0.1454	0.0242	1.84203e-09	2.11617e-07	1.219	8412
alr-VPA	Butyricicoccus sp. OM04-18BH HG3A.0139	0.117	0.0306	0.000135138	0.000817104	1.331	8416	0.1174	0.031	0.000155776	0.00118378	1.365	8412
alr-MPA	Lachnospiraceae sp. HG3A.1325	-0.0226	0.0059	0.0001366	0.000823397	1.252	8416	-0.0224	0.0059	0.000157474	0.00118744	1.254	8412
alr-SED	Lachnospiraceae sp. HG3A.0172	-0.0783	0.0206	0.000140586	0.000844816	1.151	8416	-0.0702	0.0212	0.000906558	0.00462273	1.219	8412
alr-VPA	Eubacteriales sp. HG3A.0254	-0.0872	0.0229	0.000143946	0.00086235	1.331	8416	-0.0562	0.0231	0.0150045	0.0397608	1.365	8412
alr-MPA	Clostridium sp. HG3A.0075	0.0774	0.0204	0.000145741	0.000870437	1.252	8416	0.0761	0.0203	0.000186953	0.0013473	1.254	8412
alr-SED	Eubacteriales sp. HG3A.0062	-0.1212	0.0319	0.000146389	0.00087164	1.151	8416	-0.1328	0.0328	5.27514e-05	0.000540901	1.219	8412
alr-VPA	Blautia producta HG3A.0619	-0.0484	0.0127	0.000148038	0.000878778	1.331	8416	-0.0361	0.0129	0.00502185	0.0167653	1.365	8412
alr-VPA	Firmicutes sp. HG3A.0596	0.0495	0.013	0.000149007	0.000881848	1.331	8416	0.0363	0.0132	0.00583723	0.0188744	1.365	8412
alr-MPA	Clostridium sp. BSD2780061688st1 H5 HG3A.1296	-0.0229	0.006	0.000151022	0.000891076	1.252	8416	-0.0228	0.006	0.000165065	0.00122111	1.254	8412
alr-MPA	Lachnospiraceae sp. HG3A.0414	-0.0553	0.0146	0.000152284	0.000895815	1.252	8416	-0.0559	0.0146	0.000127887	0.00104476	1.254	8412
alr-MPA	Hungatella hathewayi HG3A.0287	-0.056	0.0148	0.000153282	0.000898978	1.252	8416	-0.0555	0.0148	0.000179559	0.0013085	1.254	8412
alr-SED	Eubacteriales sp. HG3A.0080	0.0905	0.0239	0.000155058	0.000906674	1.151	8416	0.0876	0.0246	0.000371416	0.00230278	1.219	8412
alr-SED	Clostridium sp. AF37-5 HG3A.0076	-0.1021	0.027	0.000156283	0.000911104	1.151	8416	-0.0596	0.0277	0.0313193	0.0678121	1.219	8412
alr-VPA	Eubacteriales sp. HG3A.0138	0.08	0.0212	0.000158987	0.000924114	1.331	8416	0.06	0.0214	0.00505437	0.016845	1.365	8412
alr-SED	Eubacteriaceae sp. HG3A.0591	0.0476	0.0126	0.000160207	0.000928442	1.151	8416	0.0387	0.013	0.00284789	0.0108631	1.219	8412
alr-VPA	Blautia sp. AF19-10LB HG3A.0157	0.1043	0.0276	0.000161025	0.000930418	1.331	8416	0.0923	0.028	0.000977481	0.00479653	1.365	8412
alr-SED	Eubacteriales sp. HG3A.0137	-0.1111	0.0294	0.000162123	0.000934003	1.151	8416	-0.0476	0.0301	0.114005	0.184314	1.219	8412
alr-SED	Oscillospiraceae sp. HG3A.0060	-0.0961	0.0255	0.000163811	0.000940951	1.151	8416	-0.0607	0.0262	0.0204093	0.0493921	1.219	8412
alr-SED	Fenollaria massiliensis HG3A.1255	0.0228	0.006	0.000166446	0.00095328	1.151	8416	0.0236	0.0062	0.00015212	0.00116741	1.219	8412
alr-MPA	Faecalibacterium prausnitzii HG3A.0010	0.0721	0.0192	0.000167	0.000953657	1.252	8416	0.0712	0.0192	0.000203513	0.00143488	1.254	8412
alr-SED	Oscillospiraceae sp. HG3A.0146	-0.0713	0.019	0.000170999	0.000971419	1.151	8416	-0.0775	0.0195	7.17959e-05	0.000681575	1.219	8412
alr-VPA	Eubacteriales sp. HG3A.1191	0.0227	0.006	0.000171105	0.000971419	1.331	8416	0.0209	0.0061	0.000642098	0.00349309	1.365	8412
alr-SED	Eubacteriales sp. HG3A.0353	0.0582	0.0155	0.000176316	0.000989758	1.151	8416	0.0756	0.016	2.19069e-06	5.5564e-05	1.219	8412
alr-MPA	Flavonifractor plautii HG3A.0079	-0.0821	0.0219	0.000175606	0.000989758	1.252	8416	-0.0819	0.0217	0.000165801	0.00122193	1.254	8412
alr-MPA	Clostridia sp. HG3A.0733	0.043	0.0115	0.000176362	0.000989758	1.252	8416	0.0427	0.0114	0.000189355	0.00135462	1.254	8412
alr-VPA	Alloscardovia omnicolens HG3A.1279	-0.0253	0.0067	0.00017622	0.000989758	1.331	8416	-0.0184	0.0068	0.00684073	0.0214445	1.365	8412
alr-SED	Eubacteriales sp. HG3A.0692	0.0377	0.01	0.000178085	0.000994204	1.151	8416	0.0205	0.0103	0.0467132	0.092541	1.219	8412
alr-VPA	Lachnoclostridium sp. HG3A.0655	-0.0499	0.0133	0.000178173	0.000994204	1.331	8416	-0.0407	0.0135	0.0025328	0.0098537	1.365	8412
alr-MPA	Eubacteriales sp. HG3A.0635	-0.0476	0.0127	0.000179791	0.00100038	1.252	8416	-0.0466	0.0127	0.000240275	0.00162372	1.254	8412
alr-VPA	Eubacteriales sp. HG3A.0364	0.0803	0.0214	0.000180315	0.00100044	1.331	8416	0.0683	0.0217	0.00165412	0.0070689	1.365	8412
alr-MPA	Clostridium sp. TF06-15AC HG3A.0032	0.0829	0.0221	0.000182121	0.0010076	1.252	8416	0.0788	0.022	0.000334827	0.00210941	1.254	8412
alr-SED	Actinomyces sp. ICM58 HG3A.0410	0.0512	0.0137	0.000183941	0.00101479	1.151	8416	0.0263	0.014	0.0608541	0.111804	1.219	8412
alr-VPA	Oscillospiraceae sp. HG3A.0146	0.0762	0.0204	0.000184964	0.00101756	1.331	8416	0.0801	0.0206	0.000105762	0.000895977	1.365	8412
alr-VPA	Eubacteriales sp. HG3A.0244	0.1221	0.0327	0.00018581	0.00101935	1.331	8416	0.0726	0.0329	0.0274004	0.0618648	1.365	8412
alr-VPA	Clostridia sp. HG3A.0682	0.069	0.0185	0.000187565	0.00102609	1.331	8416	0.051	0.0187	0.00625904	0.0200524	1.365	8412
alr-MPA	Eubacteriales sp. HG3A.0102	0.0868	0.0232	0.000188983	0.00103096	1.252	8416	0.0854	0.0232	0.000233499	0.00158893	1.254	8412
alr-MPA	Lachnoclostridium sp. An138 HG3A.0395	-0.0554	0.0148	0.000189577	0.00103132	1.252	8416	-0.0548	0.0148	0.000212527	0.00149304	1.254	8412
alr-MPA	Eubacteriales sp. HG3A.0871	-0.0288	0.0077	0.000192108	0.00104218	1.252	8416	-0.0285	0.0077	0.00022247	0.00154072	1.254	8412
alr-MPA	Eubacteriales sp. HG3A.0221	0.1249	0.0335	0.000192788	0.00104298	1.252	8416	0.1237	0.0335	0.000224464	0.00154359	1.254	8412
alr-MPA	Lachnospiraceae sp. HG3A.0399	0.0589	0.0159	0.000210254	0.00113433	1.252	8416	0.06	0.0158	0.000152426	0.00116741	1.254	8412
alr-MPA	Oscillospiraceae sp. HG3A.0207	0.086	0.0232	0.000210863	0.00113448	1.252	8416	0.0873	0.0231	0.000156815	0.00118705	1.254	8412
alr-VPA	Hungatella hathewayi HG3A.0287	-0.0565	0.0153	0.000212195	0.00113851	1.331	8416	-0.0511	0.0154	0.000938454	0.00471157	1.365	8412
alr-VPA	Butyricicoccus sp. HG3A.0008	-0.0584	0.0158	0.000216814	0.00116011	1.331	8416	-0.0288	0.0159	0.0691249	0.12454	1.365	8412
alr-SED	Eubacteriales sp. HG3A.0377	-0.0821	0.0222	0.000218348	0.00116512	1.151	8416	-0.0666	0.0228	0.00358425	0.0129152	1.219	8412
alr-SED	Eubacteriales sp. HG3A.0102	-0.0823	0.0223	0.000219747	0.00116939	1.151	8416	-0.0538	0.0229	0.0186544	0.0464696	1.219	8412
alr-VPA	Erysipelotrichales sp. HG3A.0283	0.0731	0.0198	0.000223236	0.00118473	1.331	8416	0.0437	0.0199	0.0285709	0.0634787	1.365	8412
alr-VPA	Blautia hydrogenotrophica HG3A.0430	-0.0587	0.0159	0.000226091	0.00119609	1.331	8416	-0.0433	0.0161	0.00718514	0.0224163	1.365	8412
alr-VPA	Oscillospiraceae sp. HG3A.0648	0.0509	0.0138	0.000226602	0.00119609	1.331	8416	0.0461	0.014	0.00097323	0.00479653	1.365	8412
alr-VPA	Clostridia sp. HG3A.0140	0.1283	0.0348	0.000229326	0.00120721	1.331	8416	0.0392	0.0347	0.258738	0.349998	1.365	8412
alr-MPA	Holdemanella sp. HG3A.0822	0.0418	0.0114	0.000231229	0.00121395	1.252	8416	0.042	0.0114	0.000218307	0.00151727	1.254	8412
alr-MPA	Eubacteriales sp. HG3A.0367	-0.0686	0.0186	0.000232635	0.0012148	1.252	8416	-0.0679	0.0185	0.000246243	0.00164696	1.254	8412
alr-MPA	Lachnoclostridium sp. An131 HG3A.0658	-0.0416	0.0113	0.000232348	0.0012148	1.252	8416	-0.0409	0.0113	0.000282095	0.00181825	1.254	8412
alr-VPA	Coprococcus sp. AM27-12LB HG3A.0687	-0.0513	0.014	0.00023761	0.00123747	1.331	8416	-0.0322	0.0141	0.0224143	0.0526243	1.365	8412
alr-VPA	Coprococcus eutactus HG3A.0155	0.1445	0.0393	0.000239866	0.0012459	1.331	8416	0.127	0.0398	0.00143041	0.00632034	1.365	8412
alr-VPA	Clostridiaceae sp. HG3A.0238	0.0867	0.0236	0.000248144	0.00128548	1.331	8416	0.0617	0.0239	0.00985307	0.0287639	1.365	8412
alr-MPA	Oscillibacter sp. HG3A.0245	0.0888	0.0243	0.000254183	0.00131328	1.252	8416	0.089	0.0242	0.000235625	0.00159783	1.254	8412
alr-VPA	Bacteria sp. HG3A.0483	0.0554	0.0152	0.000258731	0.00133325	1.331	8416	0.0313	0.0153	0.0407124	0.0829973	1.365	8412
alr-MPA	Eubacteriales sp. HG3A.0309	0.0719	0.0197	0.000259878	0.00133564	1.252	8416	0.0719	0.0197	0.000258677	0.00171187	1.254	8412
alr-MPA	Clostridium sp. OF03-18AA HG3A.0119	0.0811	0.0222	0.000261232	0.00133907	1.252	8416	0.0822	0.0222	0.00021372	0.00149604	1.254	8412
alr-SED	Eubacterium callanderi HG3A.1182	0.0218	0.006	0.000269761	0.00137917	1.151	8416	0.0239	0.0062	0.000106435	0.000895977	1.219	8412
alr-VPA	Firmicutes sp. HG3A.0581	0.0467	0.0128	0.000272213	0.00138807	1.331	8416	0.0365	0.013	0.0048458	0.0162609	1.365	8412
alr-VPA	Clostridium sp. AF23-8 HG3A.0166	0.1425	0.0392	0.000275412	0.00140073	1.331	8416	0.1327	0.0397	0.000826238	0.00425763	1.365	8412
alr-VPA	Clostridia sp. HG3A.0706	0.0469	0.0129	0.000277475	0.00140755	1.331	8416	0.0379	0.013	0.00369039	0.0132245	1.365	8412
alr-SED	Intestinibacter sp. HG3A.0194	-0.0872	0.024	0.000279368	0.0014099	1.151	8416	-0.0957	0.0247	0.000106218	0.000895977	1.219	8412
alr-VPA	Clostridia sp. HG3A.0815	0.0357	0.0098	0.000279381	0.0014099	1.331	8416	0.0205	0.0099	0.0383675	0.0793473	1.365	8412
alr-SED	Ruminococcus bicirculans HG3A.0067	-0.121	0.0333	0.000282822	0.00142359	1.151	8416	-0.105	0.0343	0.00222208	0.00889288	1.219	8412
alr-MPA	Duodenibacillus massiliensis HG3A.0481	0.0607	0.0167	0.000290697	0.00145946	1.252	8416	0.0609	0.0168	0.000280473	0.00181825	1.254	8412
alr-SED	Eubacteriales sp. HG3A.0045	-0.0663	0.0183	0.000295008	0.00147731	1.151	8416	-0.0764	0.0189	5.11318e-05	0.000534013	1.219	8412
alr-MPA	Eubacteriales sp. HG3A.0755	-0.0385	0.0106	0.000300638	0.00150165	1.252	8416	-0.0382	0.0106	0.000329572	0.00208892	1.254	8412
alr-VPA	Clostridia sp. HG3A.0752	0.0329	0.0091	0.000301975	0.00150448	1.331	8416	0.0263	0.0092	0.00420022	0.0146962	1.365	8412
alr-VPA	Eubacteriales sp. HG3A.0148	0.0785	0.0217	0.000307512	0.00152817	1.331	8416	0.0718	0.022	0.00111963	0.005257	1.365	8412
alr-VPA	Eubacteriales sp. HG3A.0751	0.0411	0.0114	0.000309191	0.00153262	1.331	8416	0.0337	0.0115	0.00349385	0.0126361	1.365	8412
alr-MPA	Eubacteriales sp. HG3A.0179	0.0842	0.0234	0.000318617	0.00157534	1.252	8416	0.0853	0.0233	0.000253595	0.00169035	1.254	8412
alr-VPA	Ruminococcus sp. HG3A.0337	0.0658	0.0183	0.000322761	0.0015918	1.331	8416	0.0624	0.0185	0.000751252	0.00394288	1.365	8412
alr-VPA	Eubacteriales sp. HG3A.0280	0.1009	0.0281	0.000326467	0.00160602	1.331	8416	0.0728	0.0284	0.0102958	0.029745	1.365	8412
alr-MPA	Faecalibacterium sp. HG3A.0042	0.0841	0.0234	0.000328476	0.00161184	1.252	8416	0.0811	0.0234	0.000534038	0.0031041	1.254	8412
alr-VPA	Eubacteriales sp. HG3A.0215	0.1132	0.0315	0.000329976	0.00161515	1.331	8416	0.0675	0.0318	0.0336196	0.0717586	1.365	8412
alr-VPA	Eubacteriales sp. HG3A.0555	-0.0469	0.0131	0.000330819	0.00161522	1.331	8416	-0.0574	0.0132	1.35555e-05	0.000205224	1.365	8412
alr-SED	Anaerostipes caccae HG3A.0747	0.0359	0.01	0.000344533	0.00167032	1.151	8416	0.024	0.0103	0.0198096	0.0484813	1.219	8412
alr-SED	Blautia producta HG3A.0905	0.0284	0.0079	0.000344179	0.00167032	1.151	8416	0.0227	0.0082	0.0055296	0.0181501	1.219	8412
alr-MPA	Lachnospiraceae sp. HG3A.0433	-0.0519	0.0145	0.000344669	0.00167032	1.252	8416	-0.0519	0.0145	0.00034273	0.00215225	1.254	8412
alr-VPA	Eubacteriales sp. HG3A.0092	0.1037	0.029	0.000356559	0.00172366	1.331	8416	0.0485	0.0292	0.0963171	0.160228	1.365	8412
alr-VPA	Eubacteriales sp. HG3A.0120	0.1015	0.0284	0.000359211	0.0017322	1.331	8416	0.0654	0.0287	0.02274	0.053187	1.365	8412
alr-SED	Bacteroides sp. Marseille-P3684 HG3A.1342	-0.0251	0.007	0.000361533	0.0017391	1.151	8416	-0.0254	0.0072	0.0004492	0.00269935	1.219	8412
alr-MPA	Oscillospiraceae sp. HG3A.1161	-0.0266	0.0075	0.000365267	0.00175274	1.252	8416	-0.0261	0.0075	0.00046583	0.00277368	1.254	8412
alr-MPA	Ruminococcus bicirculans HG3A.0067	0.1237	0.0348	0.00037644	0.00180193	1.252	8416	0.1228	0.0348	0.000417826	0.00255804	1.254	8412
alr-MPA	Prevotella hominis HG3A.0797	0.0542	0.0153	0.000387025	0.00184356	1.252	8416	0.0541	0.0153	0.00039997	0.00245642	1.254	8412
alr-VPA	Eubacteriales sp. HG3A.0179	0.0856	0.0241	0.000386655	0.00184356	1.331	8416	0.0557	0.0243	0.0220965	0.052119	1.365	8412
alr-MPA	Eubacteriales sp. HG3A.0506	0.0447	0.0126	0.000402259	0.00191146	1.252	8416	0.0455	0.0126	0.000301321	0.00192314	1.254	8412
alr-MPA	Eubacterium callanderi HG3A.1182	-0.0221	0.0062	0.000407047	0.00192952	1.252	8416	-0.0218	0.0062	0.000484601	0.00286795	1.254	8412
alr-MPA	Eubacteriales sp. HG3A.0438	-0.0507	0.0143	0.000410945	0.00194328	1.252	8416	-0.0493	0.0143	0.000596596	0.00341687	1.254	8412
alr-SED	Eubacteriales sp. HG3A.0161	-0.0816	0.0231	0.000415803	0.0019615	1.151	8416	-0.0211	0.0236	0.37196	0.464177	1.219	8412
alr-VPA	Eubacteriales sp. HG3A.0250	0.0779	0.0221	0.000419641	0.00197484	1.331	8416	0.0607	0.0223	0.0065313	0.0206402	1.365	8412
alr-VPA	Firmicutes sp. HG3A.0587	0.0465	0.0132	0.000425376	0.00199702	1.331	8416	0.0376	0.0133	0.0048244	0.0162253	1.365	8412
alr-SED	Oscillospiraceae sp. HG3A.0072	-0.0966	0.0275	0.000441223	0.0020637	1.151	8416	-0.019	0.028	0.4971	0.584143	1.219	8412
alr-SED	Eubacteriales sp. HG3A.0244	-0.1067	0.0304	0.000441693	0.0020637	1.151	8416	-0.0345	0.0311	0.266898	0.357512	1.219	8412
alr-SED	Clostridium sp. OF03-18AA HG3A.0119	-0.0748	0.0213	0.000444812	0.00207331	1.151	8416	-0.05	0.0219	0.0224186	0.0526243	1.219	8412
alr-MPA	Lachnoclostridium sp. HG3A.1343	-0.0218	0.0062	0.000459054	0.0021346	1.252	8416	-0.0218	0.0062	0.000458521	0.00274691	1.254	8412
alr-MPA	Rubneribacter badeniensis HG3A.0869	-0.0327	0.0093	0.000462745	0.00214665	1.252	8416	-0.0324	0.0093	0.000530144	0.00309066	1.254	8412
alr-VPA	Eubacteriales sp. HG3A.0786	-0.0306	0.0087	0.000464014	0.00214744	1.331	8416	-0.0254	0.0089	0.00416511	0.0146303	1.365	8412
alr-MPA	Coprococcus catus HG3A.0037	0.0693	0.0198	0.000471693	0.00217782	1.252	8416	0.0668	0.0198	0.000753044	0.00394288	1.254	8412
alr-SED	Eubacteriales sp. HG3A.0125	-0.1243	0.0355	0.000474899	0.00218692	1.151	8416	-0.0315	0.0363	0.386347	0.477252	1.219	8412
alr-MPA	Eubacteriales sp. HG3A.0350	0.0577	0.0165	0.000475904	0.00218692	1.252	8416	0.058	0.0165	0.000447589	0.00269797	1.254	8412
alr-VPA	Firmicutes sp. HG3A.0454	0.0918	0.0263	0.0004776	0.00218956	1.331	8416	0.063	0.0265	0.0176014	0.0447599	1.365	8412
alr-VPA	Oscillibacter sp. PEA192 HG3A.0021	-0.0649	0.0186	0.000484112	0.00221422	1.331	8416	-0.0522	0.0188	0.00551064	0.0181183	1.365	8412
alr-VPA	Roseburia sp. AM59-24XD HG3A.0391	0.0722	0.0208	0.000508112	0.00231856	1.331	8416	0.0641	0.021	0.00230796	0.00918012	1.365	8412
alr-VPA	Eubacteriales sp. HG3A.0718	0.0347	0.01	0.000519325	0.0023642	1.331	8416	0.0279	0.0101	0.00581445	0.018837	1.365	8412
alr-SED	Eubacteriales sp. HG3A.0498	0.073	0.021	0.000523658	0.00237838	1.151	8416	0.06	0.0217	0.00558259	0.0182933	1.219	8412
alr-SED	Porphyromonas sp. HG3A.1016	0.0268	0.0077	0.000529568	0.00239409	1.151	8416	0.0254	0.008	0.00138409	0.00617804	1.219	8412
alr-VPA	Eubacteriales sp. HG3A.0489	0.0683	0.0197	0.000529483	0.00239409	1.331	8416	0.0472	0.0199	0.017762	0.0449342	1.365	8412
alr-VPA	Eubacteriales sp. HG3A.0907	0.0228	0.0066	0.000545997	0.00246266	1.331	8416	0.0199	0.0066	0.00268326	0.0103361	1.365	8412
alr-MPA	Eubacteriales sp. HG3A.0473	0.0466	0.0135	0.000554519	0.0024896	1.252	8416	0.0468	0.0135	0.000510062	0.00299144	1.254	8412
alr-VPA	Haemophilus parainfluenzae HG3A.0181	0.0712	0.0206	0.000554358	0.0024896	1.331	8416	0.0685	0.0209	0.00103274	0.00498865	1.365	8412
alr-MPA	Eubacteriales sp. HG3A.0284	0.0859	0.0249	0.000566628	0.00253813	1.252	8416	0.0851	0.0248	0.000622163	0.00348505	1.254	8412
alr-SED	Eubacteriales sp. HG3A.0664	0.0332	0.0096	0.000571794	0.00255541	1.151	8416	0.0298	0.0099	0.00259532	0.010037	1.219	8412
alr-VPA	Clostridia sp. HG3A.0515	0.0469	0.0136	0.000573604	0.00255764	1.331	8416	0.0336	0.0138	0.014803	0.0393871	1.365	8412
alr-VPA	Eubacteriales sp. HG3A.0692	-0.0372	0.0108	0.000575104	0.00255849	1.331	8416	-0.0255	0.0109	0.0196004	0.0481344	1.365	8412
alr-MPA	Eubacteriales sp. HG3A.0643	0.0361	0.0105	0.000579529	0.00257232	1.252	8416	0.0359	0.0105	0.000630484	0.00349309	1.254	8412
alr-VPA	Oscillospiraceae sp. HG3A.0057	0.0842	0.0245	0.000582276	0.00257865	1.331	8416	0.0849	0.0248	0.000614464	0.00346835	1.365	8412
alr-SED	Bacteria sp. HG3A.0575	-0.0663	0.0193	0.000585904	0.00258653	1.151	8416	-0.0585	0.0198	0.00316861	0.0117425	1.219	8412
alr-VPA	Eubacteriales sp. HG3A.0474	0.0691	0.0201	0.000586704	0.00258653	1.331	8416	0.0436	0.0203	0.0315327	0.0681231	1.365	8412
alr-MPA	[Clostridium] hylemonae HG3A.1580	-0.0337	0.0098	0.000593329	0.00260985	1.252	8416	-0.0339	0.0098	0.000566019	0.00327052	1.254	8412
alr-MPA	Oscillospiraceae sp. HG3A.0256	-0.0823	0.024	0.000606208	0.0026605	1.252	8416	-0.082	0.0239	0.000602852	0.00342421	1.254	8412
alr-MPA	Eubacteriales sp. HG3A.0986	-0.0243	0.0071	0.000608482	0.00266422	1.252	8416	-0.024	0.0071	0.000744789	0.00392068	1.254	8412
alr-VPA	Ruminococcus sp. HG3A.0126	0.0928	0.0271	0.000609782	0.00266422	1.331	8416	0.0666	0.0274	0.0150385	0.039797	1.365	8412
alr-VPA	Butyrivibrio crossotus HG3A.0413	0.1047	0.0306	0.000614318	0.00267804	1.331	8416	0.0676	0.0309	0.0284953	0.0633841	1.365	8412
alr-MPA	Enterocloster asparagiformis HG3A.0466	-0.0495	0.0144	0.000623762	0.00271316	1.252	8416	-0.0485	0.0145	0.000789896	0.00409195	1.254	8412
alr-SED	Lachnospiraceae sp. HG3A.0748	0.0344	0.0101	0.000626082	0.0027172	1.151	8416	0.0465	0.0104	7.28983e-06	0.000136364	1.219	8412
alr-MPA	Eubacteriales sp. HG3A.0154	0.1177	0.0344	0.000630999	0.00273246	1.252	8416	0.1207	0.0343	0.00043324	0.00263588	1.254	8412
alr-VPA	Oscillospiraceae sp. HG3A.0849	0.0314	0.0092	0.000634841	0.00274302	1.331	8416	0.0211	0.0093	0.0233116	0.0540707	1.365	8412
alr-SED	Ruminococcus sp. AF21-42 HG3A.0111	-0.0841	0.0246	0.000644247	0.00277752	1.151	8416	-0.1107	0.0253	1.25971e-05	0.000195255	1.219	8412
alr-VPA	Enterocloster clostridioformis HG3A.0686	-0.0489	0.0143	0.000650552	0.00279852	1.331	8416	-0.033	0.0145	0.0228188	0.0532593	1.365	8412
alr-SED	Eubacteriales sp. HG3A.0350	-0.054	0.0158	0.00065473	0.0028103	1.151	8416	-0.039	0.0163	0.0165738	0.0429863	1.219	8412
alr-SED	Eubacteriales sp. HG3A.0113	-0.0922	0.027	0.000657022	0.00281395	1.151	8416	-0.0301	0.0277	0.276339	0.368389	1.219	8412
alr-VPA	Eubacteriales sp. HG3A.0062	0.1169	0.0343	0.000659812	0.00281972	1.331	8416	0.1164	0.0347	0.000805605	0.00416229	1.365	8412
alr-SED	Alloscardovia omnicolens HG3A.1279	0.0213	0.0063	0.000662597	0.00282544	1.151	8416	0.011	0.0064	0.0879264	0.150236	1.219	8412
alr-MPA	Eubacteriales sp. HG3A.0264	0.0602	0.0177	0.000664611	0.00282785	1.252	8416	0.0604	0.0177	0.000632897	0.00349309	1.254	8412
alr-VPA	Enterocloster citroniae HG3A.0285	-0.0544	0.016	0.000669107	0.00284079	1.331	8416	-0.0308	0.0161	0.0557853	0.104357	1.365	8412
alr-SED	Eubacteriales sp. HG3A.0312	-0.0787	0.0232	0.000675745	0.00286276	1.151	8416	-0.0275	0.0237	0.24658	0.338896	1.219	8412
alr-VPA	Eubacteriales sp. HG3A.0377	0.0812	0.0239	0.000680693	0.00287748	1.331	8416	0.0695	0.0242	0.00407911	0.0144321	1.365	8412
alr-MPA	Eubacteriales sp. HG3A.0137	0.1042	0.0307	0.000690326	0.00290724	1.252	8416	0.1044	0.0306	0.000640654	0.00349309	1.254	8412
alr-MPA	Ruminococcus sp. HG3A.0337	0.0602	0.0177	0.000690712	0.00290724	1.252	8416	0.06	0.0177	0.000726892	0.00386817	1.254	8412
alr-VPA	Eubacteriales sp. HG3A.0331	0.0623	0.0184	0.000721471	0.00303018	1.331	8416	0.0261	0.0185	0.157051	0.236303	1.365	8412
alr-MPA	Eubacteriales sp. HG3A.0325	0.0563	0.0167	0.000729922	0.00305909	1.252	8416	0.0554	0.0167	0.000901642	0.0046097	1.254	8412
alr-MPA	Eubacteriales sp. HG3A.0080	-0.0842	0.0249	0.000732197	0.00306136	1.252	8416	-0.0831	0.0249	0.000863899	0.00443999	1.254	8412
alr-MPA	Eubacteriales sp. HG3A.0085	0.0804	0.0238	0.000735164	0.00306136	1.252	8416	0.0807	0.0238	0.000684072	0.00369466	1.254	8412
alr-MPA	Eubacteriales sp. HG3A.0138	-0.0694	0.0205	0.000734433	0.00306136	1.252	8416	-0.0678	0.0205	0.000945997	0.00473568	1.254	8412
alr-MPA	Eubacteriales sp. HG3A.0985	-0.0231	0.0069	0.000746364	0.00310138	1.252	8416	-0.0234	0.0069	0.000641953	0.00349309	1.254	8412
alr-SED	Eubacteriales sp. HG3A.1063	-0.0308	0.0091	0.00074966	0.00310188	1.151	8416	-0.0201	0.0094	0.0322886	0.0696022	1.219	8412
alr-VPA	Eubacteriales sp. HG3A.0578	0.0647	0.0192	0.000748859	0.00310188	1.331	8416	0.0454	0.0194	0.0191612	0.0474294	1.365	8412
alr-SED	Eubacteriales sp. HG3A.0280	-0.0879	0.0261	0.000753855	0.00311264	1.151	8416	-0.0522	0.0268	0.0515789	0.0987584	1.219	8412
alr-SED	Eubacteriales sp. HG3A.0369	-0.0477	0.0142	0.000767053	0.00316045	1.151	8416	-0.0361	0.0146	0.013197	0.0359244	1.219	8412
alr-VPA	Coprococcus catus HG3A.0037	0.0686	0.0204	0.000795187	0.00326947	1.331	8416	0.0739	0.0207	0.000353536	0.00220379	1.365	8412
alr-MPA	Eubacteriales sp. HG3A.0092	0.0944	0.0282	0.000800787	0.00328558	1.252	8416	0.0963	0.0279	0.000573841	0.00329621	1.254	8412
alr-MPA	Ligilactobacillus salivarius HG3A.0919	-0.032	0.0095	0.000804043	0.00329203	1.252	8416	-0.0327	0.0095	0.000600892	0.00342421	1.254	8412
alr-SED	Lachnospiraceae sp. HG3A.0233	-0.0716	0.0214	0.000810713	0.00331239	1.151	8416	-0.0456	0.022	0.0379671	0.0789667	1.219	8412
alr-MPA	Eubacteriales sp. HG3A.0013	0.0665	0.0198	0.000813384	0.00331636	1.252	8416	0.0637	0.0198	0.00133893	0.0060391	1.254	8412
alr-MPA	Eubacteriales sp. HG3A.0083	0.0934	0.0279	0.000816152	0.00332072	1.252	8416	0.0947	0.0277	0.000637388	0.00349309	1.254	8412
alr-MPA	Eubacteriales sp. HG3A.0125	0.124	0.0371	0.000831857	0.00337758	1.252	8416	0.1248	0.0368	0.000708941	0.00379332	1.254	8412
alr-VPA	Eubacteriales sp. HG3A.0509	0.0566	0.0169	0.000833882	0.00337878	1.331	8416	0.0506	0.0172	0.00320239	0.0118228	1.365	8412
alr-VPA	Streptococcus mutans HG3A.0677	-0.0396	0.0119	0.000836735	0.00338332	1.331	8416	-0.015	0.0119	0.207021	0.294259	1.365	8412
alr-MPA	Eubacteriales sp. HG3A.0232	0.0671	0.0201	0.000851805	0.00343714	1.252	8416	0.0667	0.0201	0.000911512	0.00462361	1.254	8412
alr-VPA	Eubacteriales sp. HG3A.0419	0.0496	0.0149	0.000854506	0.00344093	1.331	8416	0.0285	0.015	0.0573895	0.106339	1.365	8412
alr-SED	Ruminococcus sp. HG3A.0131	-0.0803	0.0241	0.000860037	0.00345052	1.151	8416	-0.0927	0.0248	0.000185887	0.0013447	1.219	8412
alr-SED	Intestinimonas massiliensis HG3A.0198	0.0616	0.0185	0.000862187	0.00345052	1.151	8416	0.1309	0.0188	3.29033e-12	2.14201e-09	1.219	8412
alr-MPA	Eubacteriales sp. HG3A.0120	0.092	0.0276	0.000861963	0.00345052	1.252	8416	0.0933	0.0275	0.000700082	0.00375621	1.254	8412
alr-VPA	Eubacteriales sp. HG3A.0938	0.0403	0.0121	0.000867002	0.00346269	1.331	8416	0.0319	0.0122	0.00915092	0.0272021	1.365	8412
alr-MPA	Eubacteriales sp. HG3A.0242	0.0585	0.0176	0.000891297	0.00353802	1.252	8416	0.0597	0.0175	0.000633194	0.00349309	1.254	8412
alr-MPA	Prevotella sp. HG3A.1040	0.0451	0.0136	0.000889577	0.00353802	1.252	8416	0.0447	0.0136	0.00100681	0.00491573	1.254	8412
alr-VPA	Lachnospiraceae sp. HG3A.0257	0.0661	0.0199	0.000889588	0.00353802	1.331	8416	0.0662	0.0201	0.0010232	0.0049586	1.365	8412
alr-SED	Eubacteriales sp. HG3A.0592	-0.0477	0.0144	0.000906967	0.00359291	1.151	8416	-0.0323	0.0148	0.0287482	0.0635847	1.219	8412
alr-SED	Eubacteriales sp. HG3A.0580	0.0283	0.0085	0.000913083	0.00360253	1.151	8416	0.0452	0.0088	2.48188e-07	1.05372e-05	1.219	8412
alr-VPA	Clostridia sp. HG3A.0479	0.0696	0.021	0.00091189	0.00360253	1.331	8416	0.0543	0.0212	0.0104478	0.030051	1.365	8412
alr-VPA	Eubacteriales sp. HG3A.0305	0.1088	0.0328	0.000916671	0.00360939	1.331	8416	0.065	0.0331	0.0494549	0.0964889	1.365	8412
alr-VPA	Clostridiaceae sp. HG3A.0471	0.0574	0.0173	0.000923324	0.00362827	1.331	8416	0.0477	0.0175	0.006576	0.0207479	1.365	8412
alr-MPA	Eubacteriales sp. HG3A.0557	0.047	0.0142	0.000966894	0.00379186	1.252	8416	0.0473	0.0142	0.000913009	0.00462361	1.254	8412
alr-SED	Eubacteriales sp. HG3A.0118	-0.0852	0.0258	0.000976364	0.0038075	1.151	8416	-0.0182	0.0264	0.489754	0.57879	1.219	8412
alr-MPA	Coriobacteriia sp. HG3A.0488	0.0466	0.0141	0.000980594	0.0038075	1.252	8416	0.0475	0.0141	0.000780774	0.00406627	1.254	8412
alr-MPA	Oscillospiraceae sp. HG3A.1212	-0.0193	0.0058	0.00098063	0.0038075	1.252	8416	-0.019	0.0058	0.00113588	0.00529843	1.254	8412
alr-VPA	Lachnospiraceae sp. HG3A.0393	-0.0666	0.0202	0.000977497	0.0038075	1.331	8416	-0.0471	0.0204	0.0211887	0.0505269	1.365	8412
alr-VPA	Eubacteriales sp. HG3A.0580	-0.0303	0.0092	0.000976489	0.0038075	1.331	8416	-0.0409	0.0093	1.0121e-05	0.0001704	1.365	8412
alr-VPA	Clostridia sp. HG3A.0893	0.0282	0.0085	0.000988817	0.00383166	1.331	8416	0.0193	0.0086	0.0253416	0.0580213	1.365	8412
alr-SED	Eubacterium ramulus HG3A.0068	-0.07	0.0213	0.00100111	0.00387163	1.151	8416	-0.1075	0.0218	8.44165e-07	2.68578e-05	1.219	8412
alr-VPA	Clostridia sp. HG3A.0946	0.0294	0.009	0.00101637	0.00392288	1.331	8416	0.0241	0.0091	0.00790997	0.0241378	1.365	8412
alr-MPA	Eubacteriales sp. HG3A.0103	0.0522	0.0159	0.0010346	0.00398534	1.252	8416	0.0522	0.0159	0.00103451	0.00498865	1.254	8412
alr-SED	Eubacteriales sp. HG3A.0396	-0.0531	0.0162	0.00104541	0.00401908	1.151	8416	-0.0312	0.0166	0.0612036	0.112235	1.219	8412
alr-MPA	Coprococcus eutactus HG3A.0155	0.125	0.0382	0.00105308	0.00404061	1.252	8416	0.1259	0.0382	0.00097082	0.00479653	1.254	8412
alr-SED	Lachnospiraceae sp. HG3A.0180	-0.072	0.022	0.00106584	0.00408155	1.151	8416	-0.0256	0.0225	0.254945	0.347216	1.219	8412
alr-SED	Ruminococcus sp. HG3A.0126	-0.0823	0.0252	0.00107702	0.00411628	1.151	8416	-0.0495	0.0259	0.055515	0.104251	1.219	8412
alr-SED	Parvimonas micra HG3A.1231	0.0205	0.0063	0.00107982	0.00411893	1.151	8416	0.0153	0.0065	0.0177447	0.0449342	1.219	8412
alr-MPA	Lachnospiraceae sp. HG3A.0246	0.0664	0.0203	0.00109207	0.00414946	1.252	8416	0.0658	0.0203	0.00119705	0.00552679	1.254	8412
alr-MPA	Hungatella hathewayi HG3A.0451	-0.0477	0.0146	0.00109071	0.00414946	1.252	8416	-0.0472	0.0146	0.00123835	0.00566391	1.254	8412
alr-VPA	Eubacteriales sp. HG3A.0457	0.0701	0.0215	0.00112038	0.00424875	1.331	8416	0.0447	0.0217	0.0395826	0.0811174	1.365	8412
alr-SED	Massilimicrobiota timonensis HG3A.0825	0.0324	0.01	0.00112675	0.00426463	1.151	8416	0.0403	0.0102	8.36315e-05	0.000752683	1.219	8412
alr-MPA	Eubacteriales sp. HG3A.0107	-0.0517	0.0159	0.00116334	0.0043946	1.252	8416	-0.0519	0.0159	0.00111536	0.005257	1.254	8412
alr-SED	Ruminococcus sp. AM36-2AA HG3A.0096	-0.0709	0.0218	0.00116647	0.00439789	1.151	8416	-0.0908	0.0225	5.31913e-05	0.000540901	1.219	8412
alr-MPA	Blautia producta HG3A.0619	-0.0401	0.0124	0.00117113	0.00440699	1.252	8416	-0.0394	0.0123	0.00138604	0.00617804	1.254	8412
alr-VPA	Lachnospiraceae sp. HG3A.0414	-0.0487	0.0151	0.00121259	0.00455422	1.331	8416	-0.038	0.0152	0.0127427	0.035002	1.365	8412
alr-VPA	Eubacteriales sp. HG3A.0506	0.0421	0.013	0.0012271	0.00459987	1.331	8416	0.0232	0.0131	0.0774942	0.13568	1.365	8412
alr-VPA	Eubacteriales sp. HG3A.0226	0.0799	0.0247	0.00122996	0.00460174	1.331	8416	0.0546	0.025	0.0286678	0.0634787	1.365	8412
alr-SED	Oscillospiraceae sp. HG3A.0098	0.0484	0.015	0.00123859	0.00462518	1.151	8416	0.0484	0.0154	0.00170357	0.00718591	1.219	8412
alr-MPA	Eubacteriales sp. HG3A.0100	0.1191	0.0369	0.00124757	0.00464982	1.252	8416	0.1202	0.0367	0.0010437	0.00502057	1.254	8412
alr-MPA	Catenibacterium mitsuokai HG3A.0775	0.0454	0.0141	0.00125094	0.0046535	1.252	8416	0.0447	0.0141	0.00149843	0.00653221	1.254	8412
alr-VPA	Bacteroidales sp. HG3A.1002	0.0402	0.0125	0.00125497	0.00465961	1.331	8416	0.0318	0.0126	0.0116506	0.0325982	1.365	8412
alr-VPA	Oscillospiraceae sp. HG3A.0693	0.0326	0.0101	0.00126135	0.00467441	1.331	8416	0.0218	0.0102	0.0326002	0.070042	1.365	8412
alr-VPA	Eubacteriales sp. HG3A.0234	0.1108	0.0345	0.00131847	0.00487684	1.331	8416	0.0845	0.0349	0.0154623	0.0404797	1.365	8412
alr-VPA	Eubacteriales sp. HG3A.0045	0.0633	0.0197	0.00132116	0.00487757	1.331	8416	0.0693	0.0199	0.000519937	0.00304023	1.365	8412
alr-MPA	Eubacteriales sp. HG3A.0215	0.0979	0.0306	0.00135608	0.00499702	1.252	8416	0.1005	0.0304	0.000961739	0.00477933	1.254	8412
alr-MPA	Lachnospiraceae sp. HG3A.0018	0.0789	0.0246	0.00136088	0.00500529	1.252	8416	0.0752	0.0245	0.00215898	0.00869313	1.254	8412
alr-SED	Oscillospiraceae sp. HG3A.1203	0.0201	0.0063	0.00136717	0.00501897	1.151	8416	0.0245	0.0064	0.000146863	0.0011519	1.219	8412
alr-VPA	Lachnospiraceae sp. HG3A.0399	0.0524	0.0164	0.00137386	0.00503404	1.331	8416	0.031	0.0165	0.0607635	0.111804	1.365	8412
alr-VPA	Eubacterium sp. AF17-7 HG3A.0165	0.0814	0.0255	0.00138093	0.00504447	1.331	8416	0.0586	0.0257	0.0228254	0.0532593	1.365	8412
alr-VPA	Anaerotignum lactatifermentans HG3A.0676	-0.0459	0.0144	0.00138187	0.00504447	1.331	8416	-0.036	0.0145	0.0131048	0.0357453	1.365	8412
alr-VPA	Firmicutes sp. HG3A.0641	0.034	0.0106	0.00141573	0.00515842	1.331	8416	0.0259	0.0108	0.0162878	0.0423569	1.365	8412
alr-VPA	Eubacteriales sp. HG3A.0316	0.0516	0.0162	0.0014212	0.00516232	1.331	8416	0.0203	0.0162	0.21177	0.299484	1.365	8412
alr-VPA	Firmicutes sp. HG3A.0681	0.0392	0.0123	0.00142208	0.00516232	1.331	8416	0.0294	0.0124	0.0182215	0.0457288	1.365	8412
alr-MPA	Pseudoflavonifractor sp. An184 HG3A.0253	-0.0664	0.0208	0.00143055	0.00518342	1.252	8416	-0.0648	0.0208	0.00181948	0.00756051	1.254	8412
alr-SED	Desulfovibrio desulfuricans HG3A.0904	0.0243	0.0076	0.00143351	0.00518451	1.151	8416	0.032	0.0078	4.49568e-05	0.000498867	1.219	8412
alr-MPA	Eubacteriales sp. HG3A.0249	0.0789	0.0248	0.00144409	0.00521312	1.252	8416	0.0803	0.0247	0.00115984	0.00538044	1.254	8412
alr-MPA	Faecalibacterium prausnitzii HG3A.0029	0.075	0.0235	0.001448	0.00521759	1.252	8416	0.07	0.0234	0.00281692	0.0107661	1.254	8412
alr-SED	Eubacteriales sp. HG3A.0411	0.05	0.0157	0.00145113	0.00521927	1.151	8416	0.0319	0.0161	0.0479646	0.0942456	1.219	8412
alr-SED	Erysipelotrichales sp. HG3A.0283	-0.0586	0.0184	0.00146979	0.00526697	1.151	8416	-0.0142	0.0189	0.451508	0.546342	1.219	8412
alr-MPA	Clostridium sp. OM07-9AC HG3A.0448	0.0586	0.0184	0.00146855	0.00526697	1.252	8416	0.0584	0.0184	0.00151246	0.00657869	1.254	8412
alr-MPA	Clostridia sp. HG3A.1188	-0.019	0.006	0.00150787	0.00539354	1.252	8416	-0.0187	0.006	0.00187037	0.00773904	1.254	8412
alr-MPA	Coprococcus sp. AM27-12LB HG3A.0687	-0.0429	0.0135	0.00152351	0.00543953	1.252	8416	-0.0432	0.0135	0.00136448	0.00613587	1.254	8412
alr-SED	Lachnospiraceae sp. HG3A.0127	-0.0829	0.0262	0.00153503	0.00547063	1.151	8416	-0.0498	0.0269	0.0643238	0.117626	1.219	8412
alr-VPA	Clostridia sp. HG3A.1254	0.0166	0.0052	0.00153921	0.00547555	1.331	8416	0.0132	0.0053	0.0130053	0.0355235	1.365	8412
alr-SED	Flintibacter sp. KGMB00164 HG3A.0374	0.0589	0.0186	0.00155601	0.00551523	1.151	8416	0.0655	0.0191	0.000618739	0.00348241	1.219	8412
alr-VPA	Bacteria sp. HG3A.1274	0.0165	0.0052	0.00155414	0.00551523	1.331	8416	0.0142	0.0053	0.00682584	0.0214323	1.365	8412
alr-MPA	unclassified sp. HG3A.0567	-0.0489	0.0155	0.00156179	0.00552568	1.252	8416	-0.0483	0.0155	0.0018176	0.00756051	1.254	8412
alr-MPA	Eubacteriales sp. HG3A.0161	0.0762	0.0241	0.00157721	0.0055601	1.252	8416	0.0783	0.024	0.001081	0.00516182	1.254	8412
alr-VPA	Oscillospiraceae sp. HG3A.0507	0.0452	0.0143	0.00157688	0.0055601	1.331	8416	0.0295	0.0145	0.0414876	0.0841383	1.365	8412
alr-MPA	Eubacteriales sp. HG3A.0291	0.1054	0.0334	0.00158483	0.00556687	1.252	8416	0.1084	0.0333	0.00113673	0.00529843	1.254	8412
alr-VPA	Eubacteriales sp. HG3A.0137	0.1	0.0317	0.00158345	0.00556687	1.331	8416	0.0537	0.0319	0.0923655	0.155777	1.365	8412
alr-VPA	Eubacteriales sp. HG3A.1227	0.0164	0.0052	0.00159364	0.00558777	1.331	8416	0.0122	0.0052	0.0200043	0.0488356	1.365	8412
alr-VPA	Eubacteriales sp. HG3A.0820	0.0451	0.0143	0.00159908	0.00559677	1.331	8416	0.0335	0.0144	0.020514	0.0494616	1.365	8412
alr-SED	Phocaeicola coprocola HG3A.0351	-0.0869	0.0275	0.00161193	0.00563165	1.151	8416	-0.0958	0.0284	0.000735162	0.00390082	1.219	8412
alr-VPA	Eubacteriales sp. HG3A.0827	0.0458	0.0145	0.0016239	0.00566335	1.331	8416	0.0316	0.0147	0.0310768	0.0675116	1.365	8412
alr-MPA	Eubacteriales sp. HG3A.0441	0.0597	0.019	0.00164177	0.0057053	1.252	8416	0.0605	0.0189	0.00138871	0.00617804	1.254	8412
alr-VPA	Eubacteriales sp. HG3A.0136	0.0829	0.0263	0.00164164	0.0057053	1.331	8416	0.064	0.0266	0.0163472	0.0424549	1.365	8412
alr-SED	Eubacteriales sp. HG3A.0427	-0.0476	0.0151	0.00166063	0.00576057	1.151	8416	-0.0407	0.0156	0.00898781	0.0267579	1.219	8412
alr-MPA	Clostridiaceae sp. HG3A.0238	0.0721	0.0229	0.00167767	0.00580939	1.252	8416	0.0715	0.0229	0.00178533	0.0074503	1.254	8412
alr-VPA	Odoribacter splanchnicus HG3A.0041	0.0635	0.0202	0.00168213	0.0058145	1.331	8416	0.0316	0.0203	0.119621	0.191334	1.365	8412
alr-MPA	Eubacteriales sp. HG3A.0269	0.0568	0.0181	0.00169461	0.00584732	1.252	8416	0.0583	0.018	0.00120127	0.0055332	1.254	8412
alr-VPA	Ruminococcus champanellensis HG3A.0716	0.0434	0.0138	0.00170065	0.00585781	1.331	8416	0.033	0.014	0.01824	0.0457288	1.365	8412
alr-MPA	Eubacteriales sp. HG3A.0116	-0.0629	0.0201	0.00171544	0.00589835	1.252	8416	-0.0604	0.02	0.00251984	0.00984248	1.254	8412
alr-VPA	Faecalitalea cylindroides HG3A.0523	-0.0478	0.0153	0.00172474	0.00591991	1.331	8416	-0.0468	0.0155	0.00248335	0.00973892	1.365	8412
alr-SED	Oscillospiraceae sp. HG3A.0135	-0.0806	0.0257	0.00173702	0.00595157	1.151	8416	-0.0971	0.0265	0.000244561	0.00164133	1.219	8412
alr-SED	Lachnospiraceae sp. HG3A.1240	0.0168	0.0054	0.00174357	0.00596356	1.151	8416	0.0178	0.0055	0.00132837	0.00601046	1.219	8412
alr-MPA	Oscillospiraceae sp. HG3A.0437	0.0437	0.014	0.0018164	0.0062018	1.252	8416	0.0447	0.014	0.00138122	0.00617804	1.254	8412
alr-SED	Eubacteriales sp. HG3A.0334	-0.0825	0.0265	0.00183021	0.00623805	1.151	8416	-0.0648	0.0272	0.017408	0.0444416	1.219	8412
alr-VPA	Lachnospiraceae sp. HG3A.0336	-0.0491	0.0158	0.00184757	0.00628623	1.331	8416	-0.0519	0.016	0.00114566	0.00532731	1.365	8412
alr-VPA	Eubacteriales sp. HG3A.0421	0.0575	0.0185	0.001853	0.00629375	1.331	8416	0.0365	0.0186	0.0503549	0.0974206	1.365	8412
alr-SED	Candidatus Borkfalkiales sp. HG3A.1329	0.0156	0.005	0.00186589	0.00632653	1.151	8416	0.0219	0.0051	2.16839e-05	0.000282235	1.219	8412
alr-VPA	Eubacteriales sp. HG3A.1134	0.0205	0.0066	0.00187836	0.00635778	1.331	8416	0.0185	0.0067	0.00568551	0.0185372	1.365	8412
alr-MPA	Lachnospiraceae sp. HG3A.0930	-0.0257	0.0083	0.00188559	0.00636021	1.252	8416	-0.0261	0.0083	0.00159123	0.00686022	1.254	8412
alr-VPA	Eubacteriales sp. HG3A.0664	-0.0322	0.0103	0.00188239	0.00636021	1.331	8416	-0.028	0.0105	0.00744401	0.0230034	1.365	8412
alr-MPA	Victivallis lenta HG3A.0525	0.0411	0.0132	0.00190982	0.00643084	1.252	8416	0.0423	0.0132	0.0013295	0.00601046	1.254	8412
alr-SED	Collinsella sp. AF08-23 HG3A.1036	0.0215	0.0069	0.0019161	0.00644085	1.151	8416	0.0187	0.0071	0.0087342	0.0262026	1.219	8412
alr-VPA	Erysipelatoclostridium ramosum HG3A.0538	-0.0473	0.0152	0.00192678	0.00646565	1.331	8416	-0.0374	0.0154	0.0154018	0.0403754	1.365	8412
alr-MPA	Oscillospiraceae sp. HG3A.0806	0.0407	0.0131	0.00193104	0.00646882	1.252	8416	0.0405	0.0131	0.00205947	0.00839697	1.254	8412
alr-MPA	Eubacteriales sp. HG3A.0601	0.0333	0.0107	0.00194878	0.00651116	1.252	8416	0.0332	0.0108	0.00201747	0.008295	1.254	8412
alr-MPA	Firmicutes sp. HG3A.0641	0.032	0.0103	0.00195368	0.00651116	1.252	8416	0.0323	0.0103	0.00174088	0.00729752	1.254	8412
alr-VPA	Clostridia sp. HG3A.1053	0.0203	0.0066	0.00195368	0.00651116	1.331	8416	0.0141	0.0066	0.0338986	0.0721962	1.365	8412
alr-VPA	Eubacteriales sp. HG3A.0671	0.0344	0.0111	0.00197729	0.00657861	1.331	8416	0.0218	0.0112	0.0516585	0.0988139	1.365	8412
alr-SED	Blautia sp. AF19-10LB HG3A.0157	-0.0795	0.0257	0.00198482	0.00658125	1.151	8416	-0.0611	0.0264	0.0208941	0.0501921	1.219	8412
alr-MPA	Eubacteriales sp. HG3A.0190	-0.0646	0.0209	0.00198401	0.00658125	1.252	8416	-0.0643	0.0209	0.00210016	0.00852725	1.254	8412
alr-MPA	Aeromonadales sp. HG3A.0796	0.0465	0.0151	0.00201231	0.00666109	1.252	8416	0.0463	0.0151	0.00214809	0.00867635	1.254	8412
alr-VPA	Eubacteriales sp. HG3A.1147	0.0274	0.0089	0.00201816	0.00666915	1.331	8416	0.022	0.009	0.0144748	0.038976	1.365	8412
alr-SED	Eubacteriales sp. HG3A.0189	-0.0623	0.0202	0.00202334	0.00667497	1.151	8416	-0.0703	0.0208	0.000714218	0.00381111	1.219	8412
alr-MPA	Oscillospiraceae sp. HG3A.0382	0.0583	0.0189	0.00205898	0.00678108	1.252	8416	0.0581	0.0189	0.00213411	0.00864712	1.254	8412
alr-VPA	Eubacteriales sp. HG3A.1086	0.0251	0.0081	0.00206742	0.00679743	1.331	8416	0.0173	0.0082	0.0356889	0.0749467	1.365	8412
alr-SED	Clostridium sp. AF15-31 HG3A.0293	-0.0937	0.0305	0.00211815	0.00695252	1.151	8416	-0.0663	0.0313	0.0345208	0.0728845	1.219	8412
alr-VPA	Eubacteriales sp. HG3A.0832	0.0306	0.01	0.00213675	0.0070018	1.331	8416	0.0268	0.0101	0.00798454	0.0243273	1.365	8412
alr-VPA	Eubacteriales sp. HG3A.0707	0.031	0.0101	0.00216138	0.00707065	1.331	8416	0.0293	0.0102	0.00415443	0.0146191	1.365	8412
alr-MPA	Butyricicoccus sp. OM04-18BH HG3A.0139	0.0912	0.0297	0.00216508	0.00707092	1.252	8416	0.0879	0.0297	0.00313175	0.0116501	1.254	8412
alr-SED	Acidaminococcus intestini HG3A.0407	0.0716	0.0234	0.00217653	0.00709643	1.151	8416	0.0459	0.024	0.0562787	0.105079	1.219	8412
alr-VPA	Eubacteriales sp. HG3A.0334	0.0873	0.0285	0.00218521	0.00711285	1.331	8416	0.0717	0.0288	0.0129304	0.0354182	1.365	8412
alr-SED	Intestinimonas butyriciproducens HG3A.0187	0.0515	0.0168	0.00222072	0.00721641	1.151	8416	0.077	0.0173	8.50156e-06	0.000146934	1.219	8412
alr-SED	Bacteroidaceae sp. HG3A.0532	-0.067	0.0219	0.00224682	0.00728699	1.151	8416	-0.0665	0.0226	0.00323346	0.0118926	1.219	8412
alr-SED	Eubacteriales sp. HG3A.0536	-0.0398	0.013	0.00225292	0.00728699	1.151	8416	-0.0304	0.0134	0.0233765	0.0541569	1.219	8412
alr-SED	Eubacteriales sp. HG3A.0891	-0.0261	0.0085	0.00225736	0.00728699	1.151	8416	-0.0208	0.0088	0.0179765	0.0453592	1.219	8412
alr-VPA	Eubacteriales sp. HG3A.0577	0.0422	0.0138	0.00225566	0.00728699	1.331	8416	0.0281	0.014	0.0441047	0.088345	1.365	8412
alr-VPA	Bifidobacterium angulatum HG3A.0632	-0.0476	0.0156	0.00230386	0.00742483	1.331	8416	-0.0516	0.0158	0.00110614	0.00524343	1.365	8412
alr-MPA	Hydrogeniiclostidium mannosilyticum HG3A.0294	-0.0545	0.0179	0.00231132	0.00743658	1.252	8416	-0.0553	0.0179	0.00199716	0.00822879	1.254	8412
alr-MPA	Lachnospiraceae sp. HG3A.0667	-0.0323	0.0106	0.00232667	0.00747368	1.252	8416	-0.0324	0.0106	0.00227477	0.00908511	1.254	8412
alr-VPA	Anaerobutyricum hallii HG3A.0012	-0.052	0.0171	0.00235509	0.00755254	1.331	8416	-0.0239	0.0172	0.16446	0.244065	1.365	8412
alr-VPA	Oscillospiraceae sp. HG3A.0380	0.0494	0.0162	0.00236679	0.00757762	1.331	8416	0.0458	0.0164	0.00534424	0.0176903	1.365	8412
alr-VPA	Eubacteriales sp. HG3A.0409	0.0564	0.0186	0.00237322	0.00758575	1.331	8416	0.0379	0.0188	0.0430636	0.0868834	1.365	8412
alr-MPA	Eggerthellaceae sp. HG3A.0171	-0.0439	0.0145	0.00238728	0.00760581	1.252	8416	-0.043	0.0144	0.00285914	0.0108848	1.254	8412
alr-VPA	Eubacteriales sp. HG3A.0472	0.0596	0.0196	0.00238665	0.00760581	1.331	8416	0.041	0.0198	0.0386185	0.0793915	1.365	8412
alr-SED	Eubacteriales sp. HG3A.0606	-0.0289	0.0095	0.00240739	0.00765738	1.151	8416	-0.0218	0.0098	0.0256551	0.0586016	1.219	8412
alr-MPA	Eubacteriales sp. HG3A.0061	0.0848	0.028	0.00246371	0.00782379	1.252	8416	0.0827	0.028	0.00315909	0.0117295	1.254	8412
alr-SED	Eubacteriales sp. HG3A.0578	-0.054	0.0178	0.00247694	0.00785301	1.151	8416	-0.0272	0.0183	0.137681	0.214085	1.219	8412
alr-VPA	Eubacteriales sp. HG3A.0878	0.0243	0.008	0.00251075	0.0079473	1.331	8416	0.0137	0.0081	0.0903336	0.153544	1.365	8412
alr-VPA	Ruminococcus sp. AM42-11 HG3A.0002	-0.045	0.0149	0.00251613	0.00795147	1.331	8416	-0.0293	0.0151	0.0515507	0.0987584	1.365	8412
alr-VPA	Eubacteriales sp. HG3A.0156	0.0932	0.0309	0.00255113	0.00804904	1.331	8416	0.0598	0.0312	0.055406	0.104146	1.365	8412
alr-SED	Parabacteroides distasonis HG3A.0024	0.065	0.0216	0.00258193	0.00813308	1.151	8416	0.0938	0.0222	2.36023e-05	0.000297389	1.219	8412
alr-VPA	Eubacteriales sp. HG3A.0791	0.0279	0.0093	0.00259364	0.00815682	1.331	8416	0.0223	0.0094	0.0170059	0.0438161	1.365	8412
alr-SED	Eubacteriales sp. HG3A.0902	-0.0238	0.0079	0.00261419	0.00820823	1.151	8416	-0.0214	0.0081	0.00854571	0.0257558	1.219	8412
alr-SED	Anaerotruncus massiliensis HG3A.0460	0.0453	0.0151	0.00265694	0.00832231	1.151	8416	0.0805	0.0154	1.89069e-07	8.20561e-06	1.219	8412
alr-MPA	Erysipelotrichales sp. HG3A.0303	-0.0471	0.0157	0.00265905	0.00832231	1.252	8416	-0.0454	0.0156	0.00359738	0.0129386	1.254	8412
alr-MPA	Oscillospiraceae sp. HG3A.1133	-0.0238	0.0079	0.00267657	0.00836373	1.252	8416	-0.024	0.0079	0.00251069	0.0098264	1.254	8412
alr-MPA	Monoglobus pectinilyticus HG3A.0295	-0.0607	0.0202	0.00269825	0.00840461	1.252	8416	-0.0592	0.0202	0.00346296	0.0125476	1.254	8412
alr-MPA	Eubacteriales sp. HG3A.0312	0.0725	0.0242	0.00269559	0.00840461	1.252	8416	0.074	0.0241	0.00209636	0.00852725	1.254	8412
alr-VPA	Oscillospiraceae sp. HG3A.0223	0.0528	0.0176	0.00272529	0.0084753	1.331	8416	0.0068	0.0175	0.699111	0.762347	1.365	8412
alr-MPA	Gordonibacter urolithinfaciens HG3A.0420	-0.0452	0.0151	0.00273251	0.00848426	1.252	8416	-0.045	0.0151	0.0028902	0.0109391	1.254	8412
alr-VPA	Eubacteriales sp. HG3A.0821	0.0317	0.0106	0.00276047	0.00855744	1.331	8416	0.0249	0.0107	0.0202533	0.0492586	1.365	8412
alr-SED	Collinsella intestinalis HG3A.0802	0.0308	0.0103	0.00276572	0.00856014	1.151	8416	0.0179	0.0106	0.0912627	0.154808	1.219	8412
alr-SED	Eubacteriales sp. HG3A.0136	-0.0732	0.0245	0.00278791	0.0086065	1.151	8416	-0.0477	0.0252	0.0580198	0.107202	1.219	8412
alr-VPA	Eubacteriales sp. HG3A.0709	-0.0323	0.0108	0.00278951	0.0086065	1.331	8416	-0.0429	0.0109	7.94144e-05	0.000731586	1.365	8412
alr-SED	Oscillospiraceae sp. HG3A.0475	-0.0511	0.0171	0.00280489	0.00861978	1.151	8416	-0.0293	0.0176	0.0949022	0.15846	1.219	8412
alr-MPA	Eubacteriales sp. HG3A.0614	0.0378	0.0127	0.00280706	0.00861978	1.252	8416	0.0379	0.0127	0.00278957	0.0107034	1.254	8412
alr-MPA	Collinsella tanakaei HG3A.0850	-0.0267	0.0089	0.00280294	0.00861978	1.252	8416	-0.0267	0.0089	0.00275984	0.0106102	1.254	8412
alr-SED	Eubacteriales sp. HG3A.0426	-0.0572	0.0191	0.0028127	0.00862354	1.151	8416	-0.0255	0.0196	0.193661	0.279335	1.219	8412
alr-SED	Eubacteriales sp. HG3A.0026	-0.0634	0.0212	0.00283596	0.00864261	1.151	8416	-0.0719	0.0219	0.00101124	0.00492509	1.219	8412
alr-MPA	Slackia isoflavoniconvertens HG3A.0160	0.079	0.0264	0.00283662	0.00864261	1.252	8416	0.0789	0.0265	0.00288289	0.0109391	1.254	8412
alr-VPA	Eubacteriales sp. HG3A.0589	0.0554	0.0185	0.00283182	0.00864261	1.331	8416	0.0448	0.0188	0.016941	0.0437063	1.365	8412
alr-VPA	Eubacteriales sp. HG3A.0956	0.0236	0.0079	0.00282843	0.00864261	1.331	8416	0.02	0.008	0.0127101	0.0349617	1.365	8412
alr-SED	Erysipelatoclostridium ramosum HG3A.0538	0.0423	0.0142	0.00286034	0.00870132	1.151	8416	0.0331	0.0146	0.0232766	0.0540536	1.219	8412
alr-MPA	Bacteroidales sp. HG3A.0379	0.055	0.0184	0.00287511	0.00873266	1.252	8416	0.0558	0.0184	0.00242201	0.00951748	1.254	8412
alr-MPA	Ruminococcus sp. HG3A.0487	0.0402	0.0135	0.00288604	0.00875222	1.252	8416	0.0393	0.0135	0.00364573	0.0130885	1.254	8412
alr-MPA	Faecalibacterium prausnitzii HG3A.0017	0.067	0.0225	0.00289686	0.00877142	1.252	8416	0.0642	0.0225	0.00429602	0.0148882	1.254	8412
alr-VPA	Faecalibacterium sp. HG3A.0042	0.0719	0.0241	0.00290566	0.00878445	1.331	8416	0.0771	0.0244	0.0016002	0.00688369	1.365	8412
alr-SED	Eubacteriales sp. HG3A.0120	-0.0787	0.0264	0.0029202	0.00881477	1.151	8416	-0.031	0.0271	0.253029	0.345087	1.219	8412
alr-VPA	Eubacteriales sp. HG3A.0193	0.0578	0.0194	0.00293165	0.00882213	1.331	8416	0.0285	0.0195	0.145214	0.222783	1.365	8412
alr-VPA	Eubacteriales sp. HG3A.0309	0.0604	0.0203	0.00293168	0.00882213	1.331	8416	0.0453	0.0205	0.0274739	0.0618769	1.365	8412
alr-SED	Eubacteriales sp. HG3A.0421	-0.051	0.0172	0.00297098	0.00892664	1.151	8416	-0.0213	0.0176	0.226517	0.315531	1.219	8412
alr-VPA	Bacteroides cellulosilyticus HG3A.0108	0.0982	0.0331	0.00300438	0.00901313	1.331	8416	0.0547	0.0334	0.101275	0.167193	1.365	8412
alr-MPA	Senegalimassilia anaerobia HG3A.0129	0.0791	0.0267	0.00302712	0.00906743	1.252	8416	0.0789	0.0267	0.00312876	0.0116501	1.254	8412
alr-VPA	Clostridiaceae sp. HG3A.0608	-0.0363	0.0123	0.00306748	0.00917426	1.331	8416	-0.0459	0.0124	0.000217493	0.00151702	1.365	8412
alr-SED	Clostridium sp. AF34-13 HG3A.0173	-0.0777	0.0263	0.00312389	0.00932869	1.151	8416	-0.0805	0.0271	0.00293687	0.0110466	1.219	8412
alr-SED	Lachnospiraceae sp. HG3A.1024	0.0234	0.0079	0.00314123	0.00936615	1.151	8416	0.0182	0.0082	0.0257245	0.0586543	1.219	8412
alr-MPA	Eubacteriales sp. HG3A.0213	-0.0514	0.0174	0.0031502	0.00937856	1.252	8416	-0.0496	0.0174	0.00431621	0.0149196	1.254	8412
alr-SED	Lachnospira pectinoschiza HG3A.0099	-0.0918	0.0311	0.00317711	0.00943166	1.151	8416	-0.1216	0.032	0.000145669	0.00114714	1.219	8412
alr-MPA	Eubacteriales sp. HG3A.0927	-0.0268	0.0091	0.00318252	0.00943166	1.252	8416	-0.0264	0.0091	0.00374033	0.0133789	1.254	8412
alr-VPA	Eubacteriales sp. HG3A.0197	0.0727	0.0246	0.00318094	0.00943166	1.331	8416	0.045	0.0249	0.0706063	0.126639	1.365	8412
alr-VPA	Clostridia sp. HG3A.0787	0.029	0.0098	0.00319413	0.00945172	1.331	8416	0.0193	0.0099	0.0526687	0.100549	1.365	8412
alr-VPA	[Clostridium] hylemonae HG3A.1580	-0.0298	0.0101	0.00321159	0.00948901	1.331	8416	-0.0314	0.0102	0.00215021	0.00867635	1.365	8412
alr-SED	Eubacteriales sp. HG3A.0316	-0.0443	0.015	0.00322219	0.00950595	1.151	8416	0.0012	0.0153	0.938655	0.955784	1.219	8412
alr-SED	Firmicutes sp. HG3A.0541	-0.0444	0.0151	0.00323032	0.00951556	1.151	8416	-0.024	0.0155	0.121853	0.193715	1.219	8412
alr-SED	Fusicatenibacter saccharivorans HG3A.0004	-0.0525	0.0178	0.00324468	0.00954347	1.151	8416	-0.0936	0.0183	3.13969e-07	1.22636e-05	1.219	8412
alr-MPA	Eubacteriales sp. HG3A.0421	0.0527	0.0179	0.003253	0.00955356	1.252	8416	0.0532	0.0179	0.00294062	0.0110466	1.254	8412
alr-VPA	Streptococcus gordonii HG3A.0713	-0.0344	0.0117	0.0032951	0.00966267	1.331	8416	-0.016	0.0118	0.175547	0.257763	1.365	8412
alr-MPA	Acidaminococcus intestini HG3A.0407	-0.0716	0.0244	0.00331414	0.00970392	1.252	8416	-0.0714	0.0244	0.00340224	0.0123966	1.254	8412
alr-SED	Veillonella atypica HG3A.0357	-0.0482	0.0164	0.00332753	0.00972855	1.151	8416	-0.0791	0.0168	2.65422e-06	6.64575e-05	1.219	8412
alr-SED	Clostridia sp. HG3A.0661	-0.0346	0.0118	0.00334605	0.00976807	1.151	8416	-0.0239	0.0121	0.0489096	0.0957118	1.219	8412
alr-VPA	Merdimonas faecis HG3A.0494	-0.0451	0.0154	0.00336795	0.00981733	1.331	8416	-0.0507	0.0156	0.00113563	0.00529843	1.365	8412
alr-SED	Phocaeicola plebeius HG3A.0278	-0.0884	0.0302	0.00338753	0.00985967	1.151	8416	-0.072	0.0311	0.0204585	0.0494035	1.219	8412
alr-MPA	Ruminococcus sp. AM36-2AA HG3A.0096	0.0667	0.0228	0.00344689	0.0100175	1.252	8416	0.0659	0.0228	0.00381752	0.0136052	1.254	8412
alr-MPA	Eubacteriales sp. HG3A.0204	0.0827	0.0283	0.00346943	0.010068	1.252	8416	0.083	0.0283	0.00338742	0.0123888	1.254	8412
alr-SED	Bacteria sp. HG3A.0866	0.0255	0.0087	0.00351838	0.010195	1.151	8416	0.0323	0.009	0.000323448	0.00205763	1.219	8412
alr-VPA	Eubacteriales sp. HG3A.0757	0.0448	0.0154	0.00358616	0.010376	1.331	8416	0.0377	0.0156	0.0155165	0.0405405	1.365	8412
alr-VPA	Eubacteriales sp. HG3A.0699	-0.0285	0.0098	0.00361225	0.010436	1.331	8416	-0.0325	0.0099	0.00105069	0.00504132	1.365	8412
alr-MPA	Clostridium sp. AM49-4BH HG3A.0097	0.0821	0.0282	0.00363494	0.010486	1.252	8416	0.0806	0.0282	0.00429952	0.0148882	1.254	8412
alr-MPA	Merdimonas faecis HG3A.0494	-0.0434	0.0149	0.00366652	0.0105615	1.252	8416	-0.0427	0.0149	0.00423702	0.014724	1.254	8412
alr-MPA	Ellagibacter isourolithinifaciens HG3A.0191	0.0863	0.0297	0.00369752	0.0106351	1.252	8416	0.0843	0.0297	0.00459987	0.0157119	1.254	8412
alr-SED	Eubacteriales sp. HG3A.0947	0.0279	0.0096	0.00370865	0.0106515	1.151	8416	0.0322	0.0099	0.00111977	0.005257	1.219	8412
alr-MPA	Lachnoclostridium edouardi HG3A.0766	-0.0279	0.0096	0.00377051	0.0108132	1.252	8416	-0.0283	0.0096	0.00339707	0.0123966	1.254	8412
alr-SED	Lachnoclostridium sp. HG3A.1343	0.0173	0.006	0.00385487	0.0110389	1.151	8416	0.0241	0.0061	8.50922e-05	0.000758836	1.219	8412
alr-VPA	Eubacteriales sp. HG3A.0363	0.0591	0.0204	0.00386126	0.011041	1.331	8416	0.0309	0.0206	0.134	0.209195	1.365	8412
alr-VPA	Bacteria sp. HG3A.0839	0.0303	0.0105	0.00393961	0.0112322	1.331	8416	0.026	0.0106	0.0144814	0.038976	1.365	8412
alr-VPA	Parvimonas micra HG3A.1231	-0.0195	0.0067	0.00393574	0.0112322	1.331	8416	-0.0159	0.0068	0.0196185	0.0481344	1.365	8412
alr-SED	Oscillospiraceae sp. HG3A.1212	0.0161	0.0056	0.0039991	0.0113852	1.151	8416	0.0191	0.0058	0.000913833	0.00462361	1.219	8412
alr-VPA	Clostridiaceae sp. HG3A.0330	0.0611	0.0212	0.00402574	0.0114444	1.331	8416	0.0477	0.0215	0.0262738	0.0595966	1.365	8412
alr-VPA	Oscillospiraceae sp. HG3A.0429	0.0488	0.017	0.00410584	0.0116408	1.331	8416	0.017	0.0171	0.318974	0.410495	1.365	8412
alr-VPA	Clostridia sp. HG3A.0841	0.0329	0.0115	0.00410677	0.0116408	1.331	8416	0.0242	0.0116	0.0365129	0.0764861	1.365	8412
alr-SED	Eubacteriales sp. HG3A.0392	-0.0564	0.0197	0.00413728	0.0116858	1.151	8416	-0.0387	0.0202	0.0553251	0.104094	1.219	8412
alr-SED	Firmicutes sp. HG3A.0596	-0.0348	0.0121	0.00413263	0.0116858	1.151	8416	-0.0158	0.0125	0.206135	0.293427	1.219	8412
alr-MPA	Eubacteriales sp. HG3A.0913	-0.0211	0.0073	0.00414059	0.0116858	1.252	8416	-0.0204	0.0074	0.00562524	0.0183714	1.254	8412
alr-MPA	Eubacteriales sp. HG3A.0162	0.0948	0.0331	0.00418397	0.0117742	1.252	8416	0.0988	0.0328	0.00256769	0.00994981	1.254	8412
alr-MPA	Veillonellaceae sp. HG3A.0504	0.0736	0.0257	0.00417996	0.0117742	1.252	8416	0.0738	0.0257	0.0041085	0.0144836	1.254	8412
alr-SED	Eubacteriales sp. HG3A.0480	-0.0354	0.0124	0.00420851	0.0118262	1.151	8416	-0.0348	0.0127	0.0063005	0.0200765	1.219	8412
alr-MPA	Eubacteriales sp. HG3A.0434	-0.0408	0.0142	0.00422012	0.0118418	1.252	8416	-0.0395	0.0142	0.00560141	0.0183242	1.254	8412
alr-SED	Eubacteriales sp. HG3A.0061	-0.0766	0.0269	0.00433433	0.0121448	1.151	8416	-0.1048	0.0276	0.000148131	0.00115366	1.219	8412
alr-VPA	Eubacteriales sp. HG3A.0154	0.1012	0.0355	0.00435097	0.012174	1.331	8416	0.0483	0.0358	0.17736	0.260049	1.365	8412
alr-SED	Clostridia sp. HG3A.0996	-0.0215	0.0075	0.00443259	0.0123846	1.151	8416	-0.0166	0.0078	0.0330008	0.0706695	1.219	8412
alr-SED	Eubacteriales sp. HG3A.0242	-0.0479	0.0169	0.00453921	0.0126644	1.151	8416	0.0011	0.0172	0.950234	0.962555	1.219	8412
alr-SED	Eubacteriales sp. HG3A.0528	-0.0459	0.0162	0.00456111	0.0127073	1.151	8416	-0.0317	0.0166	0.0567166	0.105694	1.219	8412
alr-VPA	Lachnospiraceae sp. HG3A.0040	0.0648	0.0228	0.00457577	0.01273	1.331	8416	0.0664	0.0231	0.0040912	0.0144487	1.365	8412
alr-MPA	Eubacteriales sp. HG3A.0209	0.061	0.0215	0.00459991	0.012779	1.252	8416	0.0601	0.0215	0.00521402	0.0173402	1.254	8412
alr-SED	Lachnospiraceae sp. HG3A.0246	-0.0552	0.0195	0.00461917	0.0128143	1.151	8416	-0.0466	0.02	0.0200919	0.0489882	1.219	8412
alr-SED	Lachnospiraceae sp. HG3A.0930	0.0224	0.0079	0.00462772	0.0128198	1.151	8416	0.027	0.0082	0.0009486	0.00473568	1.219	8412
alr-VPA	Eubacteriales sp. HG3A.0703	0.0415	0.0147	0.00465702	0.0128827	1.331	8416	0.0294	0.0148	0.0474117	0.093701	1.365	8412
alr-SED	Oscillospiraceae sp. HG3A.0576	0.0337	0.0119	0.00469677	0.0129743	1.151	8416	0.0589	0.0122	1.39408e-06	3.94586e-05	1.219	8412
alr-SED	Dorea phocaeensis HG3A.0865	0.0266	0.0094	0.00471468	0.0130053	1.151	8416	0.0152	0.0097	0.116783	0.187873	1.219	8412
alr-SED	Eubacteriales sp. HG3A.0267	-0.0904	0.032	0.0047971	0.013214	1.151	8416	-0.0446	0.0329	0.175566	0.257763	1.219	8412
alr-SED	Clostridium sp. HG3A.0059	-0.0554	0.0197	0.00490259	0.0134715	1.151	8416	-0.0627	0.0203	0.00198689	0.00820379	1.219	8412
alr-MPA	Eubacteriales sp. HG3A.0156	0.0843	0.03	0.00490437	0.0134715	1.252	8416	0.0856	0.0299	0.00420643	0.0146962	1.254	8412
alr-VPA	Eubacteriales sp. HG3A.0618	0.0526	0.0187	0.00501501	0.0137561	1.331	8416	0.0486	0.019	0.0104471	0.030051	1.365	8412
alr-SED	Clostridiaceae sp. HG3A.0491	0.0367	0.0131	0.00504446	0.0138174	1.151	8416	0.0071	0.0134	0.596996	0.674339	1.219	8412
alr-MPA	Clostridia sp. HG3A.0515	0.0371	0.0132	0.00505289	0.0138211	1.252	8416	0.0374	0.0132	0.00462164	0.0157523	1.254	8412
alr-SED	Veillonella parvula HG3A.0220	-0.0525	0.0188	0.00514411	0.014051	1.151	8416	-0.0838	0.0193	1.38713e-05	0.000208166	1.219	8412
alr-VPA	Blautia sp. HG3A.0206	0.0655	0.0234	0.00515931	0.0140728	1.331	8416	0.0598	0.0237	0.0116929	0.03267	1.365	8412
alr-VPA	Clostridia sp. HG3A.0276	0.0629	0.0225	0.00517821	0.0141047	1.331	8416	0.0197	0.0226	0.383278	0.474362	1.365	8412
alr-MPA	Eubacteriales sp. HG3A.0914	0.0249	0.0089	0.00519272	0.0141245	1.252	8416	0.0251	0.0089	0.00468121	0.0158722	1.254	8412
alr-MPA	Eubacteriales sp. HG3A.0585	-0.052	0.0186	0.00532979	0.0144771	1.252	8416	-0.0507	0.0187	0.00661053	0.0208232	1.254	8412
alr-SED	Firmicutes sp. HG3A.0501	-0.0597	0.0214	0.00533728	0.0144774	1.151	8416	-0.0315	0.022	0.1522	0.230578	1.219	8412
alr-VPA	Firmicutes sp. HG3A.1054	0.0316	0.0113	0.00537091	0.0145484	1.331	8416	0.0211	0.0115	0.065664	0.119406	1.365	8412
alr-MPA	Oscillospiraceae sp. HG3A.0475	0.0496	0.0178	0.0053946	0.0145923	1.252	8416	0.0504	0.0178	0.00467678	0.0158722	1.254	8412
alr-SED	Eubacteriales sp. HG3A.0232	-0.0536	0.0193	0.00548111	0.0148058	1.151	8416	-0.0427	0.0198	0.0314367	0.0679909	1.219	8412
alr-SED	Eubacteriales sp. HG3A.0373	-0.0637	0.0229	0.00550115	0.0148394	1.151	8416	-0.0078	0.0235	0.738216	0.797421	1.219	8412
alr-SED	Eubacteriales sp. HG3A.0440	-0.0373	0.0134	0.00555013	0.0149509	1.151	8416	-0.0305	0.0138	0.0274455	0.0618769	1.219	8412
alr-MPA	Eubacteriales sp. HG3A.0644	0.0291	0.0105	0.00558924	0.0150355	1.252	8416	0.0288	0.0105	0.00602015	0.0194337	1.254	8412
alr-VPA	Eubacteriales sp. HG3A.0568	0.0354	0.0128	0.00565776	0.0151989	1.331	8416	0.0218	0.0129	0.0916781	0.155019	1.365	8412
alr-SED	Merdimonas faecis HG3A.0494	0.0396	0.0143	0.00566853	0.0152069	1.151	8416	0.05	0.0147	0.000684827	0.00369466	1.219	8412
alr-SED	Eubacteriales sp. HG3A.0300	-0.0641	0.0232	0.00568898	0.0152409	1.151	8416	-0.0369	0.0238	0.121057	0.192841	1.219	8412
alr-MPA	Eubacteriales sp. HG3A.0819	0.0235	0.0085	0.00574095	0.0153318	1.252	8416	0.0234	0.0085	0.00608468	0.0196095	1.254	8412
alr-VPA	Ruminococcus sp. AM36-2AA HG3A.0096	0.0649	0.0235	0.00573849	0.0153318	1.331	8416	0.0748	0.0238	0.00166374	0.00707905	1.365	8412
alr-VPA	Firmicutes sp. HG3A.0769	0.0383	0.0139	0.00574648	0.0153318	1.331	8416	0.0296	0.014	0.0350398	0.0736628	1.365	8412
alr-SED	Eubacteriales sp. HG3A.0092	-0.0746	0.027	0.00575579	0.0153357	1.151	8416	0.0019	0.0276	0.944451	0.960684	1.219	8412
alr-VPA	Eubacteriales sp. HG3A.0080	-0.071	0.0257	0.00577943	0.0153568	1.331	8416	-0.0658	0.026	0.011521	0.032375	1.365	8412
alr-VPA	Hydrogeniiclostidium mannosilyticum HG3A.0294	-0.0509	0.0185	0.0057718	0.0153568	1.331	8416	-0.0395	0.0187	0.0345075	0.0728845	1.365	8412
alr-SED	Eubacteriales sp. HG3A.1237	-0.0209	0.0076	0.00579907	0.015388	1.151	8416	-0.0168	0.0078	0.0310317	0.0674887	1.219	8412
alr-MPA	Eubacteriales sp. HG3A.1312	0.0217	0.0079	0.00585905	0.0155261	1.252	8416	0.022	0.0079	0.00532198	0.0176466	1.254	8412
alr-SED	Firmicutes sp. HG3A.0398	-0.0474	0.0172	0.0059467	0.0157157	1.151	8416	-0.0152	0.0177	0.388278	0.479031	1.219	8412
alr-VPA	Erysipelotrichales sp. HG3A.0809	-0.0256	0.0093	0.00594634	0.0157157	1.331	8416	-0.018	0.0094	0.0551051	0.103881	1.365	8412
alr-SED	Ruminococcus sp. HG3A.0337	-0.0467	0.017	0.00600956	0.0158604	1.151	8416	-0.0459	0.0175	0.00870348	0.0261506	1.219	8412
alr-VPA	Eubacteriales sp. HG3A.0702	0.0339	0.0123	0.00606442	0.0159836	1.331	8416	0.0269	0.0125	0.0316876	0.0683822	1.365	8412
alr-MPA	Lachnospiraceae sp. HG3A.1240	-0.0153	0.0056	0.00623126	0.0164011	1.252	8416	-0.0151	0.0056	0.00725692	0.0225681	1.254	8412
alr-MPA	Phocaeicola plebeius HG3A.0278	0.0861	0.0315	0.00624239	0.0164083	1.252	8416	0.0864	0.0315	0.00611271	0.0196674	1.254	8412
alr-MPA	Eubacteriales sp. HG3A.0321	0.0589	0.0215	0.0062636	0.016442	1.252	8416	0.0604	0.0214	0.00481835	0.0162253	1.254	8412
alr-VPA	Coprococcus sp. OM04-5BH HG3A.1028	0.0304	0.0111	0.0062755	0.0164511	1.331	8416	0.026	0.0112	0.0209773	0.0502563	1.365	8412
alr-VPA	Coriobacteriaceae sp. HG3A.1123	-0.0162	0.0059	0.00642771	0.0168275	1.331	8416	-0.0173	0.006	0.0040703	0.014427	1.365	8412
alr-MPA	Eubacteriales sp. HG3A.0447	0.0419	0.0154	0.00661015	0.0172589	1.252	8416	0.0412	0.0154	0.0074869	0.0230994	1.254	8412
alr-VPA	Lachnospiraceae sp. HG3A.1335	-0.0153	0.0056	0.00660599	0.0172589	1.331	8416	-0.011	0.0057	0.0539956	0.102608	1.365	8412
alr-SED	Clostridia sp. HG3A.0787	-0.0248	0.0091	0.00662041	0.0172626	1.151	8416	-0.0099	0.0094	0.29207	0.384894	1.219	8412
alr-SED	Clostridium sp. AF34-10BH HG3A.0028	-0.0622	0.0229	0.00663718	0.0172832	1.151	8416	-0.0722	0.0236	0.00220277	0.00883371	1.219	8412
alr-MPA	Bacteroidales sp. HG3A.0738	0.0398	0.0147	0.00674323	0.017536	1.252	8416	0.0402	0.0147	0.00631182	0.0200765	1.254	8412
alr-SED	Enteroscipio rubneri HG3A.0722	0.0305	0.0113	0.00693906	0.0180212	1.151	8416	0.0342	0.0116	0.00323277	0.0118926	1.219	8412
alr-VPA	Clostridia sp. HG3A.0828	0.0285	0.0106	0.00706937	0.0183353	1.331	8416	0.0227	0.0107	0.034033	0.0724036	1.365	8412
alr-MPA	Lachnospiraceae sp. HG3A.0233	0.06	0.0223	0.007136	0.0184643	1.252	8416	0.0607	0.0223	0.00642133	0.0203677	1.254	8412
alr-VPA	Eubacteriales sp. HG3A.0730	0.0328	0.0122	0.00713803	0.0184643	1.331	8416	0.0241	0.0124	0.0512001	0.0984657	1.365	8412
alr-MPA	Eubacteriales sp. HG3A.0590	0.043	0.016	0.00715818	0.018492	1.252	8416	0.0437	0.016	0.00627343	0.0200524	1.254	8412
alr-VPA	Ruthenibacterium lactatiformans HG3A.0020	-0.0436	0.0162	0.00718725	0.0185425	1.331	8416	-0.0359	0.0164	0.0289068	0.0637909	1.365	8412
alr-MPA	Eubacteriales sp. HG3A.0234	0.0899	0.0335	0.00724371	0.0186635	1.252	8416	0.0912	0.0334	0.00642421	0.0203677	1.254	8412
alr-SED	Lachnospiraceae sp. HG3A.1335	0.014	0.0052	0.007386	0.0190051	1.151	8416	0.008	0.0054	0.138617	0.214515	1.219	8412
alr-SED	Eubacteriales sp. HG3A.0196	-0.053	0.0198	0.00747258	0.0191773	1.151	8416	-0.0248	0.0204	0.222585	0.311611	1.219	8412
alr-SED	Eubacteriales sp. HG3A.0927	0.0233	0.0087	0.00746873	0.0191773	1.151	8416	0.0219	0.009	0.0147473	0.0393871	1.219	8412
alr-SED	Eubacteriales sp. HG3A.0518	-0.0336	0.0126	0.00756887	0.0193751	1.151	8416	-0.0175	0.0129	0.175487	0.257763	1.219	8412
alr-MPA	Erysipelatoclostridium sp. HG3A.0313	-0.0458	0.0171	0.00756948	0.0193751	1.252	8416	-0.0447	0.0171	0.00897011	0.026746	1.254	8412
alr-VPA	Clostridium sp. HG3A.0059	0.0566	0.0212	0.00758125	0.0193798	1.331	8416	0.0596	0.0215	0.00545948	0.0179804	1.365	8412
alr-SED	Oscillospiraceae sp. HG3A.1133	0.0203	0.0076	0.00759608	0.0193924	1.151	8416	0.01	0.0078	0.200097	0.287005	1.219	8412
alr-MPA	Burkholderiales sp. HG3A.0799	0.0299	0.0112	0.00764416	0.0194896	1.252	8416	0.03	0.0112	0.00740239	0.022911	1.254	8412
alr-VPA	Eisenbergiella massiliensis HG3A.0425	-0.0461	0.0173	0.00767632	0.0195461	1.331	8416	-0.0451	0.0175	0.0100425	0.0291817	1.365	8412
alr-VPA	Eubacteriales sp. HG3A.0594	0.0374	0.014	0.00773844	0.0196786	1.331	8416	0.0278	0.0142	0.0503814	0.0974206	1.365	8412
alr-MPA	Eubacteriales sp. HG3A.0580	-0.0237	0.0089	0.00775205	0.0196876	1.252	8416	-0.0227	0.0089	0.0107155	0.030462	1.254	8412
alr-VPA	Eubacteriales sp. HG3A.0376	0.0435	0.0164	0.00779495	0.0197708	1.331	8416	0.0157	0.0165	0.340811	0.433054	1.365	8412
alr-MPA	Lachnotalea sp. AF33-28 HG3A.0403	-0.0373	0.014	0.00781065	0.019785	1.252	8416	-0.0362	0.014	0.00979717	0.0286435	1.254	8412
alr-SED	Eubacteriales sp. HG3A.0502	-0.0375	0.0141	0.00794398	0.0200966	1.151	8416	-0.0205	0.0145	0.15877	0.238338	1.219	8412
alr-VPA	Eubacteriales sp. HG3A.0592	0.041	0.0155	0.00796673	0.0201281	1.331	8416	0.0305	0.0156	0.0512244	0.0984657	1.365	8412
alr-MPA	Eubacteriales sp. HG3A.0548	-0.0351	0.0132	0.00804611	0.0203024	1.252	8416	-0.035	0.0132	0.00790807	0.0241378	1.254	8412
alr-MPA	Lachnospiraceae sp. HG3A.0326	0.0638	0.0241	0.00814737	0.0205314	1.252	8416	0.0626	0.0241	0.00952478	0.0280149	1.254	8412
alr-VPA	Victivallales sp. HG3A.0824	0.0286	0.0108	0.00816597	0.0205517	1.331	8416	0.0176	0.0109	0.106617	0.174716	1.365	8412
alr-SED	Eubacteriales sp. HG3A.0777	-0.021	0.0079	0.0082195	0.0206334	1.151	8416	-0.0187	0.0082	0.0226207	0.0529715	1.219	8412
alr-SED	Eubacteriales sp. HG3A.1219	0.0168	0.0064	0.00821954	0.0206334	1.151	8416	0.0251	0.0066	0.000129458	0.00104476	1.219	8412
alr-MPA	Bacteroidales sp. HG3A.0517	0.0722	0.0273	0.00827824	0.020754	1.252	8416	0.0724	0.0274	0.00813066	0.0246571	1.254	8412
alr-MPA	Lachnospiraceae sp. HG3A.0422	-0.0389	0.0148	0.00831371	0.0207835	1.252	8416	-0.0388	0.0148	0.0085956	0.0258663	1.254	8412
alr-VPA	Bacteria sp. HG3A.0634	0.0345	0.0131	0.00830792	0.0207835	1.331	8416	0.0223	0.0132	0.092014	0.155318	1.365	8412
alr-VPA	Eubacteriales sp. HG3A.1266	0.0185	0.007	0.00832192	0.0207835	1.331	8416	0.0164	0.0071	0.020542	0.049468	1.365	8412
alr-SED	Gordonibacter urolithinfaciens HG3A.0420	0.0381	0.0145	0.0083564	0.020843	1.151	8416	0.0258	0.0149	0.082408	0.142427	1.219	8412
alr-VPA	Eubacteriales sp. HG3A.0545	0.0467	0.0177	0.00841765	0.020969	1.331	8416	0.0325	0.0179	0.0697345	0.125291	1.365	8412
alr-MPA	Eubacteriales sp. HG3A.0226	0.063	0.024	0.00854679	0.0212635	1.252	8416	0.0642	0.0239	0.00730401	0.0226486	1.254	8412
alr-VPA	Eubacteriales sp. HG3A.0785	0.0321	0.0122	0.00858866	0.0213405	1.331	8416	0.0272	0.0124	0.027938	0.0626439	1.365	8412
alr-VPA	Oscillospiraceae sp. HG3A.0612	0.0342	0.013	0.00861311	0.0213741	1.331	8416	0.0132	0.0131	0.314585	0.406877	1.365	8412
alr-VPA	Blautia producta HG3A.0905	-0.0224	0.0085	0.00862853	0.0213852	1.331	8416	-0.0166	0.0086	0.0539596	0.102608	1.365	8412
alr-VPA	Eubacteriales sp. HG3A.0543	0.0526	0.02	0.0086543	0.0214219	1.331	8416	0.0439	0.0203	0.0305032	0.0666362	1.365	8412
alr-VPA	Eubacteriales sp. HG3A.0715	0.0321	0.0122	0.00866622	0.0214242	1.331	8416	0.0216	0.0124	0.0806496	0.139759	1.365	8412
alr-MPA	Eubacteriales sp. HG3A.0653	0.0467	0.0178	0.00872571	0.021544	1.252	8416	0.0461	0.0178	0.00950745	0.0280061	1.254	8412
alr-MPA	Eubacteriales sp. HG3A.1019	0.0295	0.0112	0.00874903	0.0215743	1.252	8416	0.0295	0.0112	0.0087828	0.026308	1.254	8412
alr-MPA	Phocaeicola massiliensis HG3A.0205	0.0882	0.0337	0.00878216	0.0216287	1.252	8416	0.0899	0.0337	0.00762949	0.0234652	1.254	8412
alr-SED	Clostridiaceae sp. HG3A.1142	-0.0152	0.0058	0.00881981	0.0216941	1.151	8416	-0.0138	0.006	0.0213691	0.0507791	1.219	8412
alr-MPA	Clostridia sp. HG3A.1205	0.0144	0.0055	0.00883228	0.0216974	1.252	8416	0.0146	0.0055	0.00789751	0.0241378	1.254	8412
alr-MPA	Oscillospiraceae sp. HG3A.0683	0.0323	0.0124	0.00891305	0.0218683	1.252	8416	0.0316	0.0124	0.0106729	0.0304173	1.254	8412
alr-VPA	Clostridia sp. HG3A.0521	0.0362	0.0138	0.00892709	0.0218753	1.331	8416	0.0198	0.014	0.156278	0.235502	1.365	8412
alr-MPA	Phocaeicola coprocola HG3A.0351	0.0751	0.0287	0.00896718	0.021946	1.252	8416	0.0746	0.0288	0.00954451	0.0280307	1.254	8412
alr-MPA	Eubacteriales sp. HG3A.0377	0.0605	0.0232	0.00898769	0.0219687	1.252	8416	0.0604	0.0232	0.00920108	0.0273096	1.254	8412
alr-SED	Streptococcus oralis subsp. oralis HG3A.0705	0.0289	0.0111	0.00904263	0.0220753	1.151	8416	0.0008	0.0113	0.946866	0.961259	1.219	8412
alr-SED	Eubacteriales sp. HG3A.0107	0.0398	0.0152	0.00909399	0.0221453	1.151	8416	0.0271	0.0157	0.0838477	0.144277	1.219	8412
alr-MPA	Eubacteriales sp. HG3A.0196	0.054	0.0207	0.00909234	0.0221453	1.252	8416	0.0546	0.0207	0.00824467	0.0248869	1.254	8412
alr-SED	Blautia sp. HG3A.0206	-0.0567	0.0218	0.00914381	0.0222389	1.151	8416	-0.0496	0.0224	0.0269273	0.060867	1.219	8412
alr-VPA	Eubacteriales sp. HG3A.0627	0.0367	0.0141	0.00917838	0.0222952	1.331	8416	0.0249	0.0143	0.0807588	0.139824	1.365	8412
alr-MPA	Flintibacter sp. HG3A.0922	-0.0234	0.009	0.00921839	0.0223646	1.252	8416	-0.0237	0.009	0.00821348	0.0248312	1.254	8412
alr-SED	Clostridiaceae sp. HG3A.0330	-0.0513	0.0197	0.00931688	0.0225755	1.151	8416	-0.0352	0.0203	0.0832574	0.14346	1.219	8412
alr-SED	Eubacteriales sp. HG3A.0268	-0.0501	0.0193	0.00935257	0.0226339	1.151	8416	-0.065	0.0198	0.00105318	0.00504132	1.219	8412
alr-MPA	Eubacteriales sp. HG3A.0432	0.0416	0.016	0.00941666	0.0227608	1.252	8416	0.0419	0.016	0.00886661	0.0265184	1.254	8412
alr-VPA	Eubacteriales sp. HG3A.0846	0.0256	0.0099	0.00948771	0.0229042	1.331	8416	0.0207	0.01	0.0385646	0.0793751	1.365	8412
alr-SED	Eubacteriales sp. HG3A.0260	-0.0658	0.0254	0.00962829	0.0231292	1.151	8416	-0.0416	0.0261	0.111624	0.181216	1.219	8412
alr-VPA	Bacteroidales sp. HG3A.0738	-0.0392	0.0151	0.00962435	0.0231292	1.331	8416	-0.0388	0.0153	0.0115405	0.0323831	1.365	8412
alr-VPA	Blautia hansenii HG3A.0981	-0.0244	0.0094	0.0095975	0.0231292	1.331	8416	-0.0138	0.0095	0.146692	0.224697	1.365	8412
alr-VPA	Eubacteriales sp. HG3A.1084	-0.0149	0.0057	0.00961546	0.0231292	1.331	8416	-0.0139	0.0058	0.0171637	0.0440482	1.365	8412
alr-SED	Dorea sp. AF36-15AT HG3A.0052	0.0367	0.0142	0.00967745	0.0231697	1.151	8416	0.0131	0.0146	0.369788	0.46226	1.219	8412
alr-MPA	Eubacteriales sp. HG3A.0450	0.0357	0.0138	0.00969285	0.0231697	1.252	8416	0.0365	0.0138	0.00815999	0.0247077	1.254	8412
alr-MPA	Veillonellales sp. HG3A.1363	-0.0154	0.0059	0.00970446	0.0231697	1.252	8416	-0.016	0.0059	0.00710255	0.022194	1.254	8412
alr-VPA	Oscillospiraceae sp. HG3A.0074	0.06	0.0232	0.00968221	0.0231697	1.331	8416	0.0599	0.0235	0.0107312	0.0304624	1.365	8412
alr-VPA	Clostridia sp. HG3A.0094	0.0853	0.0329	0.00966836	0.0231697	1.331	8416	0.029	0.0331	0.381688	0.473594	1.365	8412
alr-VPA	Clostridia sp. HG3A.0401	0.0535	0.0207	0.00973036	0.0232032	1.331	8416	0.0321	0.0209	0.125544	0.197096	1.365	8412
alr-SED	Eubacteriales sp. HG3A.0428	-0.0505	0.0196	0.00987626	0.0235066	1.151	8416	-0.0252	0.0201	0.210641	0.298319	1.219	8412
alr-SED	Eubacteriales sp. HG3A.0489	-0.0473	0.0183	0.00988167	0.0235066	1.151	8416	-0.0178	0.0188	0.343701	0.435876	1.219	8412
alr-MPA	Eubacteriales sp. HG3A.0609	0.0452	0.0176	0.0099563	0.0236553	1.252	8416	0.0465	0.0175	0.00808175	0.0245851	1.254	8412
alr-SED	Phocaeicola plebeius HG3A.0423	-0.0608	0.0236	0.0100095	0.0237527	1.151	8416	-0.0481	0.0243	0.0480638	0.0942456	1.219	8412
alr-MPA	Eubacteriales sp. HG3A.0792	-0.0239	0.0093	0.0101035	0.0239467	1.252	8416	-0.0229	0.0092	0.012843	0.0352279	1.254	8412
alr-MPA	Firmicutes sp. HG3A.0874	0.0214	0.0083	0.0101644	0.0240618	1.252	8416	0.0215	0.0083	0.00994833	0.0289554	1.254	8412
alr-VPA	Erysipelotrichales sp. HG3A.0303	-0.0414	0.0161	0.0102694	0.024281	1.331	8416	-0.0617	0.0163	0.000150612	0.00116263	1.365	8412
alr-SED	Clostridia sp. HG3A.0752	-0.0217	0.0084	0.0103524	0.0244181	1.151	8416	-0.0127	0.0087	0.145046	0.2227	1.219	8412
alr-MPA	Victivallis vadensis HG3A.0689	0.0272	0.0106	0.0103457	0.0244181	1.252	8416	0.0277	0.0106	0.0088954	0.0265638	1.254	8412
alr-VPA	Alistipes shahii HG3A.0054	0.0708	0.0276	0.0103929	0.0244841	1.331	8416	0.0373	0.0279	0.1808	0.263707	1.365	8412
alr-VPA	Eubacteriales sp. HG3A.0514	0.0436	0.017	0.0104067	0.0244871	1.331	8416	0.0298	0.0172	0.0831396	0.143438	1.365	8412
alr-SED	Bifidobacterium longum subsp. longum HG3A.0038	-0.0651	0.0254	0.0105083	0.0246963	1.151	8416	-0.0657	0.0262	0.0121833	0.0337504	1.219	8412
alr-SED	Longicatena caecimuris HG3A.0571	0.0307	0.012	0.0105484	0.0247568	1.151	8416	0.0254	0.0124	0.0400991	0.0820037	1.219	8412
alr-MPA	Eubacteriales sp. HG3A.0163	-0.0544	0.0213	0.0105593	0.0247568	1.252	8416	-0.053	0.0212	0.012439	0.0343613	1.254	8412
alr-MPA	Eubacteriales sp. HG3A.0381	0.0621	0.0243	0.0106039	0.0248241	1.252	8416	0.0619	0.0243	0.010802	0.0305912	1.254	8412
alr-VPA	Eubacteriales sp. HG3A.0418	0.041	0.0161	0.0106135	0.0248241	1.331	8416	0.0114	0.0161	0.481894	0.572716	1.365	8412
alr-MPA	Oscillospiraceae sp. HG3A.0135	0.0684	0.0268	0.0107975	0.0251943	1.252	8416	0.0673	0.0268	0.0121597	0.0337493	1.254	8412
alr-VPA	Clostridia sp. HG3A.0756	0.0248	0.0097	0.0107975	0.0251943	1.331	8416	0.0131	0.0098	0.182357	0.265382	1.365	8412
alr-SED	Eubacteriales sp. HG3A.0349	-0.045	0.0176	0.0108315	0.0252434	1.151	8416	-0.0194	0.0181	0.285394	0.378352	1.219	8412
alr-VPA	Lactobacillus gasseri HG3A.0884	-0.0235	0.0092	0.010904	0.025382	1.331	8416	-0.0087	0.0093	0.35063	0.442937	1.365	8412
alr-SED	Eubacteriales sp. HG3A.0156	-0.0731	0.0287	0.010945	0.0254205	1.151	8416	-0.031	0.0295	0.293793	0.386163	1.219	8412
alr-VPA	Eubacteriales sp. HG3A.0144	0.0457	0.018	0.0109466	0.0254205	1.331	8416	0.0163	0.0181	0.368047	0.460472	1.365	8412
alr-MPA	Oscillospiraceae sp. HG3A.1241	-0.0144	0.0057	0.0109743	0.0254545	1.252	8416	-0.0143	0.0057	0.0120764	0.0335971	1.254	8412
alr-SED	Eubacteriales sp. HG3A.0910	-0.0181	0.0071	0.011051	0.025602	1.151	8416	-0.0148	0.0073	0.0435959	0.0875954	1.219	8412
alr-SED	Lachnospiraceae sp. HG3A.0772	0.0267	0.0105	0.0111495	0.0257998	1.151	8416	0.0337	0.0108	0.00186704	0.00773904	1.219	8412
alr-SED	Streptococcus gordonii HG3A.0713	0.0276	0.0109	0.0113192	0.0261615	1.151	8416	-0.0006	0.0111	0.958658	0.969078	1.219	8412
alr-MPA	Clostridia sp. HG3A.0512	0.0337	0.0133	0.0113479	0.0261967	1.252	8416	0.034	0.0133	0.0105487	0.0302519	1.254	8412
alr-SED	Oscillospiraceae sp. HG3A.1161	0.0181	0.0071	0.0114687	0.0264443	1.151	8416	0.0168	0.0074	0.0220921	0.052119	1.219	8412
alr-VPA	Desulfovibrionaceae sp. HG3A.0833	0.0241	0.0095	0.0115432	0.0265849	1.331	8416	0.0232	0.0097	0.016639	0.0430981	1.365	8412
alr-MPA	Parvimonas micra HG3A.1231	-0.0165	0.0065	0.0115612	0.0265948	1.252	8416	-0.0167	0.0065	0.0106842	0.0304173	1.254	8412
alr-VPA	Rikenellaceae sp. HG3A.0992	-0.0213	0.0085	0.0116412	0.0267473	1.331	8416	-0.0198	0.0086	0.0211177	0.0504193	1.365	8412
alr-SED	Eubacteriales sp. HG3A.0438	0.0347	0.0137	0.0116837	0.0268136	1.151	8416	0.0431	0.0141	0.00232739	0.00921909	1.219	8412
alr-SED	Firmicutes sp. HG3A.0526	-0.0408	0.0162	0.0118846	0.0272426	1.151	8416	-0.0191	0.0167	0.251673	0.343959	1.219	8412
alr-MPA	Romboutsia timonensis HG3A.0053	0.0535	0.0213	0.0119217	0.0272635	1.252	8416	0.052	0.0213	0.0146002	0.0391141	1.254	8412
alr-VPA	Firmicutes sp. HG3A.0464	0.0584	0.0232	0.0119169	0.0272635	1.331	8416	0.0488	0.0235	0.03808	0.0791173	1.365	8412
alr-VPA	Lachnospiraceae sp. HG3A.0043	0.0433	0.0173	0.012002	0.0274151	1.331	8416	0.0471	0.0175	0.0070219	0.0219772	1.365	8412
alr-VPA	Lachnospiraceae sp. HG3A.1005	-0.0195	0.0077	0.0120402	0.0274703	1.331	8416	-0.0286	0.0078	0.000259453	0.00171187	1.365	8412
alr-MPA	Eubacteriales sp. HG3A.0613	0.0343	0.0137	0.0120939	0.0275606	1.252	8416	0.0346	0.0137	0.01133	0.0319299	1.254	8412
alr-VPA	Eubacteriales sp. HG3A.1219	-0.0171	0.0069	0.0124501	0.0283393	1.331	8416	-0.0223	0.0069	0.00130257	0.00594375	1.365	8412
alr-VPA	Clostridium sp. AF37-5 HG3A.0076	0.0725	0.029	0.0124675	0.0283459	1.331	8416	0.0397	0.0293	0.17567	0.257763	1.365	8412
alr-MPA	Clostridia sp. HG3A.0933	0.0201	0.008	0.0125085	0.0284059	1.252	8416	0.0204	0.008	0.0111608	0.0314987	1.254	8412
alr-VPA	Clostridia sp. HG3A.1062	0.0184	0.0074	0.0125631	0.0284968	1.331	8416	0.0122	0.0074	0.101249	0.167193	1.365	8412
alr-MPA	Alistipes senegalensis HG3A.0141	0.0619	0.0248	0.0126045	0.0285575	1.252	8416	0.0642	0.0248	0.00946774	0.0279312	1.254	8412
alr-VPA	Streptococcus oralis subsp. oralis HG3A.0705	-0.0296	0.0119	0.0128247	0.0290227	1.331	8416	-0.0102	0.012	0.393433	0.484507	1.365	8412
alr-VPA	Clostridia sp. HG3A.1076	0.0175	0.007	0.0129081	0.0291777	1.331	8416	0.0165	0.0071	0.0202221	0.0492441	1.365	8412
alr-SED	Rubneribacter badeniensis HG3A.0869	0.0222	0.009	0.0129683	0.0292799	1.151	8416	0.022	0.0092	0.0168303	0.0434783	1.219	8412
alr-SED	Eubacterium sp. HG3A.0214	-0.082	0.033	0.0130398	0.0294072	1.151	8416	-0.123	0.034	0.000292796	0.00188102	1.219	8412
alr-MPA	Eubacteriales sp. HG3A.0673	-0.0256	0.0103	0.0131719	0.029671	1.252	8416	-0.0256	0.0103	0.0129759	0.035493	1.254	8412
alr-SED	Oscillospiraceae sp. HG3A.0375	-0.0376	0.0152	0.013351	0.0300397	1.151	8416	-0.0399	0.0156	0.010808	0.0305912	1.219	8412
alr-MPA	Eubacteriales sp. HG3A.0530	-0.033	0.0133	0.0133703	0.0300485	1.252	8416	-0.0319	0.0133	0.0167217	0.0432549	1.254	8412
alr-MPA	Eubacterium sp. HG3A.0248	0.0499	0.0202	0.0133903	0.0300589	1.252	8416	0.0493	0.0202	0.0145509	0.0390357	1.254	8412
alr-VPA	Agathobaculum sp. HG3A.0679	-0.0267	0.0108	0.0134448	0.0301465	1.331	8416	-0.0284	0.0109	0.00929421	0.0275024	1.365	8412
alr-MPA	Clostridia sp. HG3A.0470	0.0589	0.0239	0.0136001	0.030425	1.252	8416	0.0599	0.0238	0.0119274	0.0332774	1.254	8412
alr-VPA	Eubacteriales sp. HG3A.0830	0.0276	0.0112	0.0135969	0.030425	1.331	8416	0.0239	0.0113	0.0349633	0.0735812	1.365	8412
alr-VPA	Clostridia sp. HG3A.0508	0.0568	0.023	0.0136209	0.0304367	1.331	8416	0.0276	0.0232	0.233071	0.322828	1.365	8412
alr-MPA	Clostridium sp. AT4 HG3A.0347	-0.049	0.0199	0.0136625	0.0304947	1.252	8416	-0.0505	0.0197	0.0103869	0.0299641	1.254	8412
alr-VPA	Eubacteriales sp. HG3A.0967	0.0222	0.009	0.0137406	0.030634	1.331	8416	0.02	0.0091	0.028068	0.0627542	1.365	8412
alr-SED	Eubacteriales sp. HG3A.0555	0.0299	0.0121	0.0139063	0.0309328	1.151	8416	0.0472	0.0125	0.000155735	0.00118378	1.219	8412
alr-SED	Firmicutes sp. HG3A.0587	-0.0302	0.0123	0.0138928	0.0309328	1.151	8416	-0.0171	0.0126	0.173919	0.256156	1.219	8412
alr-VPA	Lachnospiraceae sp. HG3A.0422	-0.0374	0.0152	0.0139872	0.0310774	1.331	8416	-0.0449	0.0154	0.00357785	0.0129152	1.365	8412
alr-MPA	Eubacteriales sp. HG3A.0188	0.0847	0.0345	0.014008	0.0310882	1.252	8416	0.0868	0.0343	0.0114483	0.0322169	1.254	8412
alr-MPA	Coprobacillus cateniformis HG3A.0456	-0.0379	0.0154	0.0140571	0.0311617	1.252	8416	-0.0368	0.0154	0.017138	0.0440402	1.254	8412
alr-SED	Eubacteriales sp. HG3A.0439	0.0372	0.0152	0.0141218	0.0312696	1.151	8416	0.0835	0.0155	6.89283e-08	3.45172e-06	1.219	8412
alr-SED	Clostridia sp. HG3A.0521	-0.0315	0.0129	0.0143183	0.0316479	1.151	8416	-0.0077	0.0132	0.558449	0.64156	1.219	8412
alr-MPA	Eubacteriales sp. HG3A.0563	-0.0311	0.0127	0.0143412	0.0316479	1.252	8416	-0.0302	0.0127	0.0173481	0.04438	1.254	8412
alr-VPA	Clostridium sp. BSD2780061688st1 H5 HG3A.1296	-0.0152	0.0062	0.0143405	0.0316479	1.331	8416	-0.0161	0.0063	0.0108322	0.0306155	1.365	8412
alr-MPA	Eubacteriales sp. HG3A.0551	0.0302	0.0123	0.014387	0.0317132	1.252	8416	0.0307	0.0123	0.0126516	0.0348992	1.254	8412
alr-VPA	Bifidobacterium pullorum subsp. gallinarum HG3A.1171	-0.0157	0.0064	0.0144567	0.0318309	1.331	8416	-0.0151	0.0065	0.0200001	0.0488356	1.365	8412
alr-VPA	Eubacteriales sp. HG3A.0369	0.0373	0.0152	0.0144987	0.0318514	1.331	8416	0.0272	0.0154	0.0776899	0.135836	1.365	8412
alr-VPA	Eubacteriales sp. HG3A.1094	0.0177	0.0072	0.0144985	0.0318514	1.331	8416	0.014	0.0073	0.055732	0.104357	1.365	8412
alr-VPA	Eubacteriales sp. HG3A.0333	0.0701	0.0287	0.0147299	0.0322867	1.331	8416	0.0512	0.0291	0.0781472	0.136513	1.365	8412
alr-VPA	Eisenbergiella tayi HG3A.0355	-0.0426	0.0175	0.0147259	0.0322867	1.331	8416	-0.0499	0.0177	0.0047311	0.0159859	1.365	8412
alr-SED	Coprococcus catus HG3A.0037	-0.0463	0.019	0.0148229	0.0323954	1.151	8416	-0.0618	0.0195	0.00155286	0.00670957	1.219	8412
alr-SED	Eubacteriales sp. HG3A.0209	-0.0503	0.0206	0.0148281	0.0323954	1.151	8416	-0.0419	0.0212	0.0482738	0.0945625	1.219	8412
alr-MPA	Longicatena caecimuris HG3A.0571	-0.0305	0.0125	0.0148292	0.0323954	1.252	8416	-0.0309	0.0125	0.0136743	0.0370916	1.254	8412
alr-SED	Eubacteriales sp. HG3A.0472	-0.0444	0.0182	0.0148516	0.0324081	1.151	8416	-0.018	0.0187	0.336723	0.43038	1.219	8412
alr-VPA	Limosilactobacillus fermentum HG3A.0990	-0.0199	0.0082	0.0149522	0.0325912	1.331	8416	-0.0148	0.0083	0.0741702	0.131686	1.365	8412
alr-VPA	Firmicutes sp. HG3A.0874	0.0209	0.0086	0.015008	0.0326764	1.331	8416	0.0147	0.0087	0.0911774	0.154808	1.365	8412
alr-VPA	Eubacteriales sp. HG3A.0381	0.0609	0.0251	0.0150567	0.0327458	1.331	8416	0.0402	0.0253	0.11283	0.182565	1.365	8412
alr-MPA	Clostridium sp. AF34-13 HG3A.0173	0.0666	0.0274	0.0151013	0.0328062	1.252	8416	0.0642	0.0274	0.0192822	0.0476685	1.254	8412
alr-SED	Blautia hansenii HG3A.0981	0.0213	0.0088	0.0152263	0.0329481	1.151	8416	0.0067	0.009	0.456509	0.550059	1.219	8412
alr-MPA	Clostridia sp. HG3A.0276	-0.053	0.0218	0.0152464	0.0329481	1.252	8416	-0.0516	0.0216	0.0171257	0.0440402	1.254	8412
alr-MPA	Atopobiaceae sp. HG3A.0937	0.026	0.0107	0.0152266	0.0329481	1.252	8416	0.0255	0.0107	0.0175708	0.0447599	1.254	8412
alr-VPA	Dorea sp. AF36-15AT HG3A.0052	-0.037	0.0153	0.0152509	0.0329481	1.331	8416	-0.0191	0.0154	0.214316	0.302646	1.365	8412
alr-VPA	Eubacteriales sp. HG3A.0565	0.0333	0.0137	0.0152271	0.0329481	1.331	8416	0.0253	0.0139	0.0687042	0.123896	1.365	8412
alr-MPA	Eubacteriales sp. HG3A.0763	0.0204	0.0084	0.015561	0.0335808	1.252	8416	0.0205	0.0084	0.0151107	0.0399339	1.254	8412
alr-SED	Pseudoflavonifractor sp. BSD2780061688st1 E11 HG3A.1060	0.017	0.007	0.0158021	0.0340635	1.151	8416	0.0187	0.0073	0.0101906	0.0294847	1.219	8412
alr-SED	Eubacteriales sp. HG3A.0235	-0.0471	0.0195	0.015898	0.0342257	1.151	8416	-0.0176	0.02	0.380091	0.472213	1.219	8412
alr-VPA	Oscillibacter sp. HG3A.0372	-0.0462	0.0192	0.0159124	0.0342257	1.331	8416	-0.061	0.0194	0.00164865	0.00706101	1.365	8412
alr-SED	Eubacterium sp. AF34-35BH HG3A.0231	-0.0518	0.0215	0.0163071	0.0349591	1.151	8416	-0.0525	0.0222	0.0178885	0.0451956	1.219	8412
alr-SED	Eubacteriales sp. HG3A.0305	-0.0733	0.0305	0.0162845	0.0349591	1.151	8416	-0.01	0.0313	0.748765	0.806584	1.219	8412
alr-MPA	Butyricimonas virosa HG3A.0199	0.0516	0.0215	0.0163049	0.0349591	1.252	8416	0.0536	0.0214	0.0123384	0.0341317	1.254	8412
alr-SED	Butyricimonas virosa HG3A.0199	0.0493	0.0206	0.0165954	0.0355382	1.151	8416	0.0892	0.0211	2.46126e-05	0.000308131	1.219	8412
alr-MPA	Clostridia sp. HG3A.0845	0.0211	0.0088	0.0166529	0.0356222	1.252	8416	0.0215	0.0088	0.0151421	0.0399628	1.254	8412
alr-MPA	Eubacteriales sp. HG3A.0151	0.0736	0.0308	0.0167819	0.0358589	1.252	8416	0.0724	0.0307	0.0185043	0.0462727	1.254	8412
alr-SED	Eubacteriales sp. HG3A.0873	0.0179	0.0075	0.0168296	0.0359215	1.151	8416	0.0312	0.0077	5.02223e-05	0.000530185	1.219	8412
alr-SED	Eubacteriales sp. HG3A.0432	-0.0367	0.0153	0.016913	0.0360602	1.151	8416	-0.0226	0.0158	0.152302	0.230578	1.219	8412
alr-MPA	Blautia sp. AF19-10LB HG3A.0157	0.0638	0.0268	0.0173467	0.0369445	1.252	8416	0.0633	0.0268	0.0183298	0.0458949	1.254	8412
alr-SED	Senegalimassilia anaerobia HG3A.0129	-0.0607	0.0256	0.0175561	0.0373497	1.151	8416	-0.078	0.0263	0.00305393	0.0114259	1.219	8412
alr-SED	Lachnospiraceae sp. HG3A.0257	-0.0438	0.0185	0.0177524	0.0376852	1.151	8416	-0.0475	0.019	0.0126879	0.03495	1.219	8412
alr-SED	Lachnoclostridium edouardi HG3A.0766	0.0219	0.0092	0.0177362	0.0376852	1.151	8416	0.018	0.0095	0.0591431	0.109174	1.219	8412
alr-MPA	Eubacteriales sp. HG3A.0656	0.0256	0.0108	0.0178522	0.0378561	1.252	8416	0.0257	0.0108	0.0173316	0.04438	1.254	8412
alr-SED	Lachnoclostridium sp. An138 HG3A.0395	0.0337	0.0142	0.0179328	0.0379856	1.151	8416	0.06	0.0146	3.9427e-05	0.000445092	1.219	8412
alr-VPA	Eubacteriales sp. HG3A.0891	0.0218	0.0092	0.0179596	0.0380011	1.331	8416	0.0179	0.0093	0.0545471	0.103075	1.365	8412
alr-VPA	Eggerthellales sp. HG3A.0122	0.0732	0.031	0.0180516	0.0381545	1.331	8416	0.0649	0.0314	0.0385072	0.0793751	1.365	8412
alr-SED	Eubacteriales sp. HG3A.0846	-0.0216	0.0092	0.0183098	0.0386583	1.151	8416	-0.0136	0.0094	0.150613	0.228908	1.219	8412
alr-SED	Eubacteriales sp. HG3A.0144	-0.0394	0.0167	0.018454	0.0389208	1.151	8416	0.0032	0.0171	0.8525	0.891769	1.219	8412
alr-MPA	Eubacteriales sp. HG3A.0184	0.0598	0.0254	0.0185305	0.0390401	1.252	8416	0.0613	0.0252	0.0151789	0.040006	1.254	8412
alr-MPA	Faecalibacterium sp. HG3A.0732	0.0269	0.0114	0.0185829	0.0391082	1.252	8416	0.0268	0.0114	0.0190165	0.0471897	1.254	8412
alr-SED	Emergencia timonensis HG3A.0901	0.0188	0.008	0.0186045	0.0391116	1.151	8416	0.0187	0.0082	0.0231942	0.0539471	1.219	8412
alr-MPA	Bacteroidales sp. HG3A.0340	0.0384	0.0163	0.0187036	0.0392776	1.252	8416	0.0384	0.0163	0.0186197	0.0464696	1.254	8412
alr-VPA	Eubacteriales sp. HG3A.0666	0.0388	0.0165	0.0189088	0.0396659	1.331	8416	0.0372	0.0167	0.0261948	0.0594865	1.365	8412
alr-MPA	Porphyromonadaceae sp. HG3A.1216	-0.0145	0.0062	0.0189583	0.039727	1.252	8416	-0.0145	0.0062	0.0189493	0.0470841	1.254	8412
alr-SED	Ligilactobacillus salivarius HG3A.0919	0.0215	0.0092	0.0189991	0.0397272	1.151	8416	0.005	0.0094	0.594295	0.672011	1.219	8412
alr-VPA	Veillonella dispar HG3A.0227	0.047	0.02	0.01899	0.0397272	1.331	8416	0.0669	0.0202	0.000937235	0.00471157	1.365	8412
alr-VPA	Eubacteriales sp. HG3A.0263	0.0502	0.0214	0.0190974	0.0398723	1.331	8416	0.0384	0.0217	0.076629	0.134987	1.365	8412
alr-VPA	Eubacteriales sp. HG3A.0428	0.0494	0.0211	0.0191093	0.0398723	1.331	8416	0.03	0.0213	0.159234	0.238771	1.365	8412
alr-VPA	Eubacteriales sp. HG3A.0128	-0.0541	0.0231	0.0192949	0.0401738	1.331	8416	-0.0324	0.0233	0.164967	0.244633	1.365	8412
alr-VPA	Eubacteriales sp. HG3A.0536	0.0328	0.014	0.0192813	0.0401738	1.331	8416	0.0263	0.0142	0.0639317	0.117018	1.365	8412
alr-MPA	Oscillospiraceae sp. HG3A.0098	-0.0366	0.0156	0.0193297	0.0402033	1.252	8416	-0.0363	0.0156	0.0203338	0.0493317	1.254	8412
alr-VPA	Eubacteriales sp. HG3A.1332	0.0126	0.0054	0.0194377	0.040385	1.331	8416	0.0119	0.0055	0.0292063	0.0643065	1.365	8412
alr-SED	Eubacteriales sp. HG3A.0556	-0.0281	0.012	0.0195154	0.0405033	1.151	8416	-0.0271	0.0124	0.0282885	0.0630292	1.219	8412
alr-MPA	Bacteria sp. HG3A.0839	-0.0238	0.0102	0.0195608	0.0405543	1.252	8416	-0.0235	0.0102	0.0212284	0.0505598	1.254	8412
alr-VPA	Clostridium sp. AM49-4BH HG3A.0097	0.0679	0.0291	0.0196376	0.0406705	1.331	8416	0.0753	0.0294	0.0105111	0.0301885	1.365	8412
alr-VPA	Collinsella sp. WCA1-178-WT-3 (M2) HG3A.1245	-0.0254	0.0109	0.0197017	0.04076	1.331	8416	-0.0134	0.011	0.222334	0.311491	1.365	8412
alr-MPA	Eubacteriales sp. HG3A.0263	0.0485	0.0208	0.0197358	0.0407872	1.252	8416	0.0474	0.0208	0.0225148	0.0527868	1.254	8412
alr-MPA	Veillonella parvula HG3A.0220	-0.0456	0.0196	0.0199251	0.0410482	1.252	8416	-0.0464	0.0196	0.0175791	0.0447599	1.254	8412
alr-VPA	Dorea phocaeensis HG3A.0865	-0.0235	0.0101	0.0199206	0.0410482	1.331	8416	-0.0146	0.0102	0.153408	0.231714	1.365	8412
alr-VPA	Lachnospiraceae sp. HG3A.1024	-0.0198	0.0085	0.0198899	0.0410482	1.331	8416	-0.0154	0.0086	0.0734958	0.130726	1.365	8412
alr-MPA	Eubacteriales sp. HG3A.0320	0.0454	0.0195	0.0199494	0.041055	1.252	8416	0.045	0.0195	0.0210512	0.050322	1.254	8412
alr-MPA	Enteroscipio rubneri HG3A.0722	-0.0274	0.0118	0.0200371	0.0411486	1.252	8416	-0.0267	0.0118	0.023203	0.0539471	1.254	8412
alr-MPA	Eubacteriales sp. HG3A.0821	0.0239	0.0103	0.0200164	0.0411486	1.252	8416	0.0243	0.0103	0.0181791	0.0457288	1.254	8412
alr-MPA	Eubacteriales sp. HG3A.1112	-0.0138	0.0059	0.020195	0.0414294	1.252	8416	-0.0132	0.0059	0.0252	0.0578326	1.254	8412
alr-SED	Eubacteriales sp. HG3A.0917	0.0202	0.0087	0.020483	0.0419519	1.151	8416	0.0348	0.009	0.000103581	0.000891164	1.219	8412
alr-VPA	Eubacteriales sp. HG3A.0758	0.0286	0.0123	0.0204926	0.0419519	1.331	8416	0.019	0.0125	0.128072	0.200743	1.365	8412
alr-SED	Haemophilus pittmaniae HG3A.1196	-0.0125	0.0054	0.020525	0.0419741	1.151	8416	-0.0126	0.0055	0.0231311	0.0539082	1.219	8412
alr-SED	Roseburia faecis HG3A.0058	-0.0731	0.0316	0.0206662	0.0422188	1.151	8416	-0.1178	0.0324	0.000281834	0.00181825	1.219	8412
alr-MPA	Lachnospiraceae sp. HG3A.0625	-0.031	0.0134	0.0206954	0.0422342	1.252	8416	-0.0303	0.0134	0.0238948	0.0551615	1.254	8412
alr-SED	Eubacteriales sp. HG3A.0376	-0.0352	0.0152	0.0207613	0.0423245	1.151	8416	0.0038	0.0156	0.804606	0.853556	1.219	8412
alr-VPA	Coprococcus sp. AF21-14LB HG3A.1047	-0.0161	0.007	0.0208318	0.0424238	1.331	8416	-0.009	0.007	0.203932	0.291352	1.365	8412
alr-VPA	Eubacteriales sp. HG3A.0771	0.022	0.0096	0.0210816	0.0428879	1.331	8416	0.0073	0.0096	0.447982	0.543276	1.365	8412
alr-SED	Clostridia sp. HG3A.0515	-0.0292	0.0127	0.0212565	0.0431987	1.151	8416	-0.0118	0.013	0.363398	0.454946	1.219	8412
alr-VPA	Clostridia sp. HG3A.1141	0.0142	0.0062	0.0216415	0.0439355	1.331	8416	0.0116	0.0063	0.0653147	0.11889	1.365	8412
alr-SED	Coprococcus sp. OM04-5BH HG3A.1028	-0.0237	0.0103	0.0216735	0.0439547	1.151	8416	-0.0176	0.0106	0.0978391	0.162345	1.219	8412
alr-MPA	Eubacteriales sp. HG3A.0847	-0.02	0.0087	0.0218343	0.0442335	1.252	8416	-0.0198	0.0087	0.0234327	0.0542228	1.254	8412
alr-VPA	Eubacteriales sp. HG3A.0873	0.0185	0.0081	0.0218563	0.0442335	1.331	8416	0.009	0.0081	0.269157	0.360044	1.365	8412
alr-MPA	Eubacteriales sp. HG3A.0128	-0.0513	0.0224	0.0221298	0.0446944	1.252	8416	-0.0528	0.0224	0.0182303	0.0457288	1.254	8412
alr-VPA	[Ruminococcus] lactaris HG3A.0109	0.0755	0.033	0.0221114	0.0446944	1.331	8416	0.0602	0.0334	0.0715817	0.127787	1.365	8412
alr-VPA	Eubacteriales sp. HG3A.0511	-0.0349	0.0153	0.0221892	0.0447682	1.331	8416	-0.058	0.0154	0.000161655	0.00120998	1.365	8412
alr-SED	Firmicutes sp. HG3A.0650	-0.0302	0.0133	0.0228133	0.0459797	1.151	8416	-0.0148	0.0136	0.277324	0.36945	1.219	8412
alr-MPA	Lachnospiraceae sp. HG3A.0975	-0.0181	0.0079	0.0228936	0.046094	1.252	8416	-0.0177	0.0079	0.0259297	0.0590217	1.254	8412
alr-VPA	Eubacteriales sp. HG3A.0887	0.0238	0.0105	0.0231832	0.046629	1.331	8416	0.0188	0.0106	0.076935	0.135364	1.365	8412
alr-MPA	Bilophila wadsworthia HG3A.0049	-0.05	0.022	0.0232101	0.0466351	1.252	8416	-0.0512	0.0221	0.0204019	0.0493921	1.254	8412
alr-VPA	Eubacteriales sp. HG3A.1226	-0.0153	0.0067	0.0232518	0.0466708	1.331	8416	-0.021	0.0068	0.00205075	0.00838793	1.365	8412
alr-SED	[Ruminococcus] lactaris HG3A.0109	-0.0695	0.0307	0.0234697	0.0470599	1.151	8416	-0.0462	0.0316	0.14353	0.220719	1.219	8412
alr-MPA	Eubacteriales sp. HG3A.0618	0.0411	0.0182	0.0236378	0.0473483	1.252	8416	0.0408	0.0182	0.0250093	0.0575303	1.254	8412
alr-SED	Eubacteriales sp. HG3A.0213	0.0378	0.0167	0.0236662	0.0473566	1.151	8416	0.0653	0.0171	0.000141481	0.00112233	1.219	8412
alr-VPA	Firmicutes sp. HG3A.0650	0.0323	0.0143	0.0238032	0.047582	1.331	8416	0.0208	0.0144	0.149872	0.228315	1.365	8412
alr-MPA	Eubacteriales sp. HG3A.0568	0.028	0.0124	0.0240232	0.0479728	1.252	8416	0.0284	0.0124	0.0219745	0.0520216	1.254	8412
alr-MPA	Faecalibacterium prausnitzii HG3A.0378	0.0512	0.0227	0.0240522	0.0479815	1.252	8416	0.0493	0.0227	0.030095	0.0659946	1.254	8412
alr-VPA	Barnesiella intestinihominis HG3A.0055	0.0676	0.03	0.0242826	0.0483918	1.331	8416	0.0323	0.0303	0.285556	0.378352	1.365	8412
alr-SED	Prevotella copri HG3A.0237	-0.0898	0.0399	0.02452	0.048815	1.151	8416	-0.1301	0.0411	0.00153201	0.00664893	1.219	8412
alr-SED	Eubacteriales sp. HG3A.0284	-0.0537	0.0239	0.0245518	0.0488287	1.151	8416	-0.0145	0.0245	0.552726	0.637234	1.219	8412
alr-SED	Eubacteriales sp. HG3A.0443	-0.0353	0.0157	0.0247352	0.0491143	1.151	8416	-0.0165	0.0161	0.306897	0.399047	1.219	8412
alr-VPA	Ruminococcus sp. HG3A.0131	0.0582	0.0259	0.0247458	0.0491143	1.331	8416	0.0617	0.0262	0.0187171	0.0465662	1.365	8412
alr-SED	Firmicutes sp. HG3A.0464	-0.0484	0.0216	0.0251154	0.0497974	1.151	8416	-0.0373	0.0222	0.0932544	0.156735	1.219	8412
alr-MPA	Oscillospiraceae sp. HG3A.0375	0.0355	0.0158	0.0251618	0.0498193	1.252	8416	0.0345	0.0159	0.0293417	0.0645319	1.254	8412
alr-MPA	Oscillibacter sp. HG3A.0734	0.0309	0.0138	0.0251775	0.0498193	1.252	8416	0.0303	0.0138	0.0283034	0.0630292	1.254	8412
alr-MPA	Oscillospiraceae sp. HG3A.0072	0.0641	0.0287	0.0252369	0.0498358	1.252	8416	0.064	0.0284	0.0242609	0.0558744	1.254	8412
alr-MPA	Pseudoflavonifractor sp. BSD2780061688st1 E11 HG3A.1060	-0.0165	0.0074	0.025225	0.0498358	1.252	8416	-0.0163	0.0074	0.0268717	0.0608117	1.254	8412
alr-SED	Eubacteriales sp. HG3A.0557	-0.0305	0.0136	0.0253268	0.0499628	1.151	8416	-0.0269	0.0141	0.0556973	0.104357	1.219	8412
alr-SED	Lachnotalea sp. AF33-28 HG3A.0403	0.03	0.0134	0.025724	0.0506739	1.151	8416	0.0422	0.0138	0.00229849	0.00916112	1.219	8412
alr-SED	Eubacteriales sp. HG3A.0453	-0.031	0.0139	0.0257871	0.0506739	1.151	8416	-0.0098	0.0143	0.494073	0.582332	1.219	8412
alr-SED	Eubacteriales sp. HG3A.0702	-0.0256	0.0115	0.0257609	0.0506739	1.151	8416	-0.0159	0.0118	0.177703	0.260161	1.219	8412
alr-VPA	Eubacteriales sp. HG3A.0736	0.0283	0.0127	0.025791	0.0506739	1.331	8416	0.0172	0.0128	0.181721	0.264654	1.365	8412
alr-MPA	Firmicutes sp. HG3A.0398	0.04	0.018	0.0259129	0.050836	1.252	8416	0.0409	0.0179	0.0223219	0.0525872	1.254	8412
alr-MPA	Lachnospiraceae sp. HG3A.1113	-0.0163	0.0073	0.0259256	0.050836	1.252	8416	-0.0159	0.0073	0.0303534	0.0664576	1.254	8412
alr-VPA	Longicatena caecimuris HG3A.0571	-0.0287	0.0129	0.026032	0.0509936	1.331	8416	-0.0228	0.0131	0.0804884	0.139677	1.365	8412
alr-SED	Bacteria sp. HG3A.0500	-0.0359	0.0161	0.0260618	0.0510007	1.151	8416	-0.0232	0.0166	0.163196	0.242743	1.219	8412
alr-MPA	Eubacteriales sp. HG3A.1199	-0.0136	0.0061	0.0261065	0.0510369	1.252	8416	-0.0136	0.0061	0.0257382	0.0586543	1.254	8412
alr-MPA	Mediterraneibacter glycyrrhizinilyticus HG3A.0314	-0.042	0.0189	0.0261841	0.0511376	1.252	8416	-0.0432	0.0188	0.0213725	0.0507791	1.254	8412
alr-VPA	Dielma fastidiosa HG3A.0400	-0.0351	0.0158	0.0262472	0.0512095	1.331	8416	-0.0327	0.016	0.0406697	0.0829969	1.365	8412
alr-MPA	Clostridia sp. HG3A.0623	-0.0223	0.01	0.0263397	0.0513388	1.252	8416	-0.022	0.01	0.0280835	0.0627542	1.254	8412
alr-SED	Firmicutes sp. HG3A.0681	-0.0254	0.0114	0.026369	0.0513446	1.151	8416	-0.0112	0.0117	0.342004	0.434287	1.219	8412
alr-VPA	Clostridia sp. HG3A.0741	0.0223	0.0101	0.0264027	0.051359	1.331	8416	0.0127	0.0102	0.213613	0.301871	1.365	8412
alr-SED	Eubacteriales sp. HG3A.0967	-0.0186	0.0084	0.0264412	0.0513737	1.151	8416	-0.0145	0.0086	0.0914738	0.154808	1.219	8412
alr-MPA	Eubacteriales sp. HG3A.0148	0.0468	0.0211	0.0264661	0.0513737	1.252	8416	0.0456	0.0211	0.0305448	0.0666524	1.254	8412
alr-VPA	Prevotella sp. HG3A.1175	0.0189	0.0085	0.0264892	0.0513737	1.331	8416	0.0229	0.0086	0.00811654	0.0246526	1.365	8412
alr-VPA	Lachnospiraceae sp. HG3A.0598	0.0281	0.0127	0.0265496	0.0514399	1.331	8416	0.023	0.0128	0.0734676	0.130726	1.365	8412
alr-VPA	Hungatella hathewayi HG3A.0451	-0.0333	0.0151	0.0268215	0.0519152	1.331	8416	-0.033	0.0152	0.0306393	0.0667841	1.365	8412
alr-VPA	Lachnospiraceae sp. HG3A.0890	-0.0193	0.0087	0.0269566	0.052125	1.331	8416	-0.0208	0.0088	0.0181281	0.0456829	1.365	8412
alr-VPA	Eubacteriales sp. HG3A.0204	0.0645	0.0292	0.0269995	0.0521562	1.331	8416	0.0579	0.0296	0.0500728	0.0972089	1.365	8412
alr-MPA	Eubacteriales sp. HG3A.0771	0.0205	0.0093	0.0272756	0.0526376	1.252	8416	0.0215	0.0092	0.019703	0.0482811	1.254	8412
alr-SED	Lachnoclostridium sp. An131 HG3A.0658	0.0239	0.0108	0.0273364	0.0526625	1.151	8416	0.0392	0.0111	0.000423807	0.00258655	1.219	8412
alr-MPA	Eubacteriales sp. HG3A.0718	0.0214	0.0097	0.0273425	0.0526625	1.252	8416	0.0217	0.0097	0.0253094	0.0580156	1.254	8412
alr-SED	Eubacteriales sp. HG3A.1332	-0.011	0.005	0.0275235	0.052959	1.151	8416	-0.01	0.0052	0.0515732	0.0987584	1.219	8412
alr-SED	Eubacteriales sp. HG3A.1156	-0.0118	0.0054	0.0275508	0.0529594	1.151	8416	-0.0071	0.0055	0.198763	0.28564	1.219	8412
alr-SED	Oscillospiraceae sp. HG3A.1287	0.0132	0.006	0.0278209	0.053426	1.151	8416	0.0129	0.0062	0.0381441	0.0791663	1.219	8412
alr-SED	Collinsella sp. WCA1-178-WT-3 (M2) HG3A.1245	0.0223	0.0101	0.027859	0.0534466	1.151	8416	0.0038	0.0104	0.715073	0.776717	1.219	8412
alr-SED	Eubacteriales sp. HG3A.0543	-0.0409	0.0186	0.0279657	0.0535079	1.151	8416	-0.0276	0.0192	0.150285	0.228588	1.219	8412
alr-VPA	Eubacteriales sp. HG3A.0609	0.0398	0.0181	0.027963	0.0535079	1.331	8416	0.0252	0.0183	0.169007	0.249675	1.365	8412
alr-VPA	Eubacteriales sp. HG3A.1019	0.0255	0.0116	0.0279732	0.0535079	1.331	8416	0.0263	0.0117	0.0251655	0.0578215	1.365	8412
alr-MPA	Oscillospiraceae sp. HG3A.0074	0.0494	0.0225	0.0280836	0.0536666	1.252	8416	0.0477	0.0225	0.0340881	0.0724173	1.254	8412
alr-SED	Eubacteriales sp. HG3A.0864	-0.0258	0.0118	0.0283096	0.0540432	1.151	8416	-0.0109	0.0121	0.36995	0.46226	1.219	8412
alr-VPA	Erysipelotrichaceae sp. HG3A.0867	-0.0195	0.0089	0.028336	0.0540432	1.331	8416	-0.0159	0.009	0.0766518	0.134987	1.365	8412
alr-VPA	Clostridium sp. TM06-18 HG3A.0048	-0.0475	0.0217	0.0284858	0.0542758	1.331	8416	-0.0064	0.0218	0.770165	0.826901	1.365	8412
alr-VPA	Eubacteriales sp. HG3A.0473	0.0304	0.0139	0.0286204	0.0544792	1.331	8416	0.0211	0.0141	0.134122	0.209217	1.365	8412
alr-SED	Clostridium sp. AF23-8 HG3A.0166	-0.0797	0.0364	0.0287389	0.0545983	1.151	8416	-0.0732	0.0375	0.0508859	0.0981049	1.219	8412
alr-MPA	Eubacteriales sp. HG3A.0383	0.0373	0.017	0.0287364	0.0545983	1.252	8416	0.0378	0.0169	0.0254204	0.0581335	1.254	8412
alr-VPA	Clostridium sp. AF15-31 HG3A.0293	0.0717	0.0328	0.0287738	0.0546115	1.331	8416	0.0475	0.0332	0.151679	0.23017	1.365	8412
alr-MPA	Firmicutes sp. HG3A.0526	0.037	0.0169	0.0288286	0.0546623	1.252	8416	0.0374	0.0169	0.0267789	0.0606718	1.254	8412
alr-MPA	Eubacteriales sp. HG3A.0132	0.0751	0.0344	0.0289998	0.0548805	1.252	8416	0.0753	0.0343	0.0281266	0.0627786	1.254	8412
alr-VPA	Clostridia sp. HG3A.0996	0.0177	0.0081	0.0289841	0.0548805	1.331	8416	0.0146	0.0082	0.0757214	0.134047	1.365	8412
alr-SED	Eubacteriales sp. HG3A.0434	0.0298	0.0137	0.029036	0.0548957	1.151	8416	0.0456	0.014	0.0011695	0.00541241	1.219	8412
alr-VPA	Eubacteriales sp. HG3A.0267	0.0752	0.0345	0.0291795	0.0551137	1.331	8416	0.0397	0.0348	0.254078	0.346277	1.365	8412
alr-VPA	Anaerotruncus colihominis HG3A.0307	-0.0358	0.0164	0.0292647	0.0552211	1.331	8416	-0.0233	0.0166	0.160627	0.240018	1.365	8412
alr-SED	Eubacteriales sp. HG3A.0153	-0.0613	0.0281	0.0294347	0.0554349	1.151	8416	-0.0059	0.0288	0.836572	0.879346	1.219	8412
alr-SED	Eubacteriales sp. HG3A.0204	-0.0591	0.0271	0.0294108	0.0554349	1.151	8416	-0.0539	0.0279	0.053551	0.102134	1.219	8412
alr-MPA	Eubacteriales sp. HG3A.0777	0.0181	0.0083	0.0295238	0.0555491	1.252	8416	0.0177	0.0083	0.0328385	0.0703991	1.254	8412
alr-SED	Eubacteriales sp. HG3A.1112	0.0124	0.0057	0.0297708	0.0559599	1.151	8416	0.0162	0.0058	0.00544199	0.017953	1.219	8412
alr-VPA	Lachnospiraceae sp. HG3A.1113	-0.0164	0.0076	0.0301262	0.0565735	1.331	8416	-0.0155	0.0077	0.0434186	0.0873292	1.365	8412
alr-SED	Eubacteriales sp. HG3A.0363	-0.0412	0.019	0.030286	0.056819	1.151	8416	0.0008	0.0195	0.966334	0.97482	1.219	8412
alr-VPA	Faecalibacterium prausnitzii HG3A.0378	0.0507	0.0234	0.0303938	0.0569665	1.331	8416	0.0556	0.0237	0.0190402	0.0471897	1.365	8412
alr-SED	Eubacteriales sp. HG3A.0685	-0.0188	0.0087	0.0304469	0.0570113	1.151	8416	-0.0115	0.0089	0.199297	0.286197	1.219	8412
alr-SED	Eubacteriales sp. HG3A.0184	-0.0526	0.0243	0.0306038	0.0572145	1.151	8416	0.0038	0.0249	0.87951	0.917076	1.219	8412
alr-VPA	Eubacteriales sp. HG3A.0260	0.0591	0.0273	0.0306433	0.0572145	1.331	8416	0.0406	0.0276	0.141573	0.218398	1.365	8412
alr-VPA	Eubacteriales sp. HG3A.0673	-0.023	0.0106	0.0306297	0.0572145	1.331	8416	-0.0318	0.0108	0.00312121	0.0116501	1.365	8412
alr-SED	Faecalibacterium sp. HG3A.0732	-0.0236	0.0109	0.0310357	0.0578917	1.151	8416	-0.0223	0.0113	0.0477122	0.0941231	1.219	8412
alr-VPA	Rubneribacter badeniensis HG3A.0869	-0.0208	0.0096	0.0310778	0.057915	1.331	8416	-0.0193	0.0098	0.047927	0.0942456	1.365	8412
alr-MPA	Eubacteriales sp. HG3A.0671	0.0232	0.0108	0.0311485	0.0579362	1.252	8416	0.0237	0.0108	0.0278605	0.0625646	1.254	8412
alr-MPA	Eubacteriales sp. HG3A.1191	-0.0126	0.0059	0.0311265	0.0579362	1.252	8416	-0.0128	0.0059	0.0289906	0.0639036	1.254	8412
alr-VPA	Eubacteriales sp. HG3A.0044	0.0568	0.0264	0.031498	0.0585305	1.331	8416	0.0653	0.0267	0.0145351	0.0390357	1.365	8412
alr-VPA	Clostridia sp. HG3A.0470	0.0529	0.0246	0.0316121	0.0586866	1.331	8416	0.0256	0.0248	0.302116	0.394935	1.365	8412
alr-MPA	Eubacteriales sp. HG3A.0694	0.0274	0.0128	0.031846	0.059011	1.252	8416	0.0281	0.0128	0.0280595	0.0627542	1.254	8412
alr-VPA	Eubacteriales sp. HG3A.0653	0.0394	0.0183	0.0318472	0.059011	1.331	8416	0.0265	0.0186	0.153139	0.231486	1.365	8412
alr-VPA	Eubacteriales sp. HG3A.1250	-0.012	0.0056	0.0319061	0.0590641	1.331	8416	-0.0136	0.0057	0.0160597	0.0418753	1.365	8412
alr-MPA	Eubacteriales sp. HG3A.0637	0.026	0.0121	0.031989	0.0591616	1.252	8416	0.0267	0.0121	0.0278706	0.0625646	1.254	8412
alr-VPA	Massilimicrobiota timonensis HG3A.0825	-0.0229	0.0107	0.0320744	0.0592278	1.331	8416	-0.0277	0.0108	0.0106405	0.0304173	1.365	8412
alr-VPA	Flintibacter sp. HG3A.0922	-0.0199	0.0093	0.0320855	0.0592278	1.331	8416	-0.0254	0.0094	0.00673967	0.0211958	1.365	8412
alr-MPA	Flavonifractor sp. An10 HG3A.0495	-0.0319	0.0149	0.0322363	0.05945	1.252	8416	-0.0309	0.0148	0.0369272	0.0771324	1.254	8412
alr-VPA	Eubacteriales sp. HG3A.0453	0.032	0.015	0.0324002	0.0596959	1.331	8416	0.0174	0.0151	0.251094	0.343648	1.365	8412
alr-VPA	Clostridia sp. HG3A.1035	0.0156	0.0073	0.0327775	0.060334	1.331	8416	0.0122	0.0074	0.0990163	0.164159	1.365	8412
alr-MPA	Eubacteriales sp. HG3A.1156	-0.0119	0.0056	0.0328828	0.0604709	1.252	8416	-0.0118	0.0056	0.0342964	0.0725778	1.254	8412
alr-SED	Clostridia sp. HG3A.0479	-0.0416	0.0195	0.0330402	0.0607032	1.151	8416	-0.0183	0.0201	0.362014	0.453795	1.219	8412
alr-SED	Bacteria sp. HG3A.0839	0.0208	0.0098	0.0333263	0.0609683	1.151	8416	0.0286	0.01	0.00443493	0.015249	1.219	8412
alr-MPA	Eubacteriales sp. HG3A.0490	0.0311	0.0146	0.0332529	0.0609683	1.252	8416	0.0308	0.0146	0.0346058	0.0729073	1.254	8412
alr-VPA	Roseburia hominis HG3A.0035	0.047	0.0221	0.0333406	0.0609683	1.331	8416	0.0532	0.0223	0.0173611	0.04438	1.365	8412
alr-VPA	Eubacteriales sp. HG3A.0557	0.0312	0.0147	0.0332708	0.0609683	1.331	8416	0.0285	0.0149	0.0556743	0.104357	1.365	8412
alr-VPA	Eubacteriales sp. HG3A.0643	0.023	0.0108	0.0333205	0.0609683	1.331	8416	0.0187	0.0109	0.088471	0.151035	1.365	8412
alr-VPA	Bacteroidales sp. HG3A.0340	0.0358	0.0169	0.0336751	0.0615225	1.331	8416	0.0224	0.017	0.189683	0.274204	1.365	8412
alr-MPA	Lachnospiraceae sp. HG3A.0725	-0.0248	0.0117	0.0338319	0.0616935	1.252	8416	-0.0236	0.0117	0.0433598	0.0873006	1.254	8412
alr-VPA	Lachnoclostridium sp. An131 HG3A.0658	-0.0247	0.0116	0.0338225	0.0616935	1.331	8416	-0.034	0.0118	0.0038341	0.0136181	1.365	8412
alr-SED	Eubacteriales sp. HG3A.0585	0.0379	0.0179	0.0341287	0.0621347	1.151	8416	0.0523	0.0184	0.00450432	0.015453	1.219	8412
alr-MPA	Eubacteriales sp. HG3A.0498	-0.0465	0.022	0.0341375	0.0621347	1.252	8416	-0.045	0.022	0.0404034	0.0825396	1.254	8412
alr-SED	Clostridia sp. HG3A.0094	-0.0648	0.0306	0.0343087	0.0623881	1.151	8416	0.0219	0.0313	0.484022	0.574647	1.219	8412
alr-VPA	Pseudoflavonifractor sp. An184 HG3A.0253	-0.0454	0.0215	0.0343509	0.0624068	1.331	8416	-0.066	0.0217	0.00235699	0.00928065	1.365	8412
alr-VPA	Oscillospiraceae sp. HG3A.0806	0.0286	0.0135	0.0346048	0.0628096	1.331	8416	0.0279	0.0137	0.0420023	0.0850057	1.365	8412
alr-VPA	Eubacteriales sp. HG3A.0325	0.0363	0.0172	0.034683	0.0628931	1.331	8416	0.0314	0.0174	0.0707667	0.12668	1.365	8412
alr-SED	Blautia obeum HG3A.0001	0.0307	0.0145	0.0347326	0.0629247	1.151	8416	-0.0254	0.0147	0.0854968	0.146856	1.219	8412
alr-MPA	Methanobrevibacter smithii HG3A.0152	0.0716	0.0339	0.0348692	0.0631136	1.252	8416	0.0732	0.0337	0.0301081	0.0659946	1.254	8412
alr-MPA	Flintibacter sp. KGMB00164 HG3A.0374	-0.0409	0.0194	0.0349362	0.0631763	1.252	8416	-0.0424	0.0194	0.0288828	0.0637909	1.254	8412
alr-SED	Eubacteriales sp. HG3A.0644	-0.0212	0.0101	0.0350356	0.0632389	1.151	8416	-0.0105	0.0103	0.309976	0.401981	1.219	8412
alr-VPA	Oscillospiraceae sp. HG3A.1287	-0.0137	0.0065	0.0350138	0.0632389	1.331	8416	-0.013	0.0066	0.0479652	0.0942456	1.365	8412
alr-SED	Eubacteriales sp. HG3A.0694	-0.0258	0.0122	0.0351572	0.0633413	1.151	8416	-0.0151	0.0126	0.232022	0.321603	1.219	8412
alr-VPA	Eubacteriales sp. HG3A.0235	0.0442	0.021	0.0351346	0.0633413	1.331	8416	0.0236	0.0212	0.265468	0.35633	1.365	8412
alr-MPA	Eubacteriales sp. HG3A.0872	0.0163	0.0077	0.0352964	0.0635335	1.252	8416	0.0162	0.0077	0.0365016	0.0764861	1.254	8412
alr-SED	Clostridium sp. TM06-18 HG3A.0048	0.0424	0.0201	0.0353317	0.0635385	1.151	8416	-0.0174	0.0206	0.398392	0.489653	1.219	8412
alr-MPA	Bacteria sp. HG3A.0575	0.0423	0.0201	0.035455	0.0637016	1.252	8416	0.0415	0.0201	0.0392689	0.0806438	1.254	8412
alr-SED	Streptococcus salivarius HG3A.0071	-0.0426	0.0203	0.0355449	0.0638045	1.151	8416	-0.1064	0.0207	2.67337e-07	1.11087e-05	1.219	8412
alr-SED	Lachnospiraceae sp. HG3A.0598	-0.0247	0.0118	0.0356192	0.063879	1.151	8416	-0.0179	0.0121	0.139901	0.216161	1.219	8412
alr-MPA	Limosilactobacillus fermentum HG3A.0990	-0.0167	0.0079	0.0358249	0.064189	1.252	8416	-0.0168	0.0079	0.0341136	0.0724173	1.254	8412
alr-VPA	Victivallis vadensis HG3A.0689	0.0229	0.0109	0.0363652	0.0650973	1.331	8416	0.0093	0.011	0.401079	0.492028	1.365	8412
alr-VPA	Ruminococcus sp. AF41-9 HG3A.0203	0.054	0.0258	0.0364537	0.065196	1.331	8416	0.0636	0.0261	0.0147925	0.0393871	1.365	8412
alr-SED	Eubacteriales sp. HG3A.0792	0.0186	0.0089	0.0364939	0.0652082	1.151	8416	0.0423	0.0091	3.27151e-06	7.44864e-05	1.219	8412
alr-VPA	Lachnospiraceae sp. HG3A.0433	-0.0312	0.0149	0.0365478	0.0652352	1.331	8416	-0.0403	0.0151	0.00768594	0.0236016	1.365	8412
alr-VPA	Eubacteriales sp. HG3A.0917	-0.0196	0.0094	0.0365758	0.0652352	1.331	8416	-0.0292	0.0095	0.00202962	0.00832743	1.365	8412
alr-VPA	Eubacteriales sp. HG3A.0548	-0.0285	0.0137	0.036767	0.0655163	1.331	8416	-0.0478	0.0138	0.000506847	0.00298154	1.365	8412
alr-MPA	Lachnospira pectinoschiza HG3A.0099	0.0677	0.0325	0.0368945	0.0656543	1.252	8416	0.0657	0.0325	0.0428599	0.086562	1.254	8412
alr-VPA	Clostridia sp. HG3A.0512	0.0286	0.0137	0.0369116	0.0656543	1.331	8416	0.0183	0.0139	0.187778	0.272055	1.365	8412
alr-MPA	Eubacteriales sp. HG3A.0267	0.0696	0.0334	0.0373003	0.0662251	1.252	8416	0.0697	0.0334	0.0367977	0.0769442	1.254	8412
alr-MPA	Clostridia sp. HG3A.1062	0.0149	0.0072	0.0372782	0.0662251	1.252	8416	0.0146	0.0071	0.0411085	0.08363	1.254	8412
alr-VPA	Eubacteriales sp. HG3A.0829	0.0214	0.0103	0.0374573	0.0664433	1.331	8416	0.016	0.0104	0.124205	0.195639	1.365	8412
alr-SED	Desulfovibrionales sp. HG3A.0462	0.0292	0.014	0.037635	0.0666476	1.151	8416	0.0355	0.0145	0.013999	0.0379197	1.219	8412
alr-MPA	Rikenellaceae sp. HG3A.0992	0.017	0.0082	0.0376407	0.0666476	1.252	8416	0.0171	0.0082	0.0376551	0.0784013	1.254	8412
alr-SED	Firmicutes sp. HG3A.0397	-0.0386	0.0186	0.0378318	0.0669253	1.151	8416	0.002	0.019	0.915462	0.941494	1.219	8412
alr-MPA	Eubacteriales sp. HG3A.0556	-0.026	0.0125	0.0379092	0.0670014	1.252	8416	-0.026	0.0125	0.0385643	0.0793751	1.254	8412
alr-MPA	Eubacteriales sp. HG3A.0288	0.0368	0.0177	0.0379784	0.0670631	1.252	8416	0.0366	0.0177	0.0385699	0.0793751	1.254	8412
alr-SED	Clostridia sp. HG3A.0512	-0.0264	0.0128	0.0383286	0.0676204	1.151	8416	-0.0125	0.0131	0.339424	0.432665	1.219	8412
alr-MPA	Eubacteriales sp. HG3A.0908	0.0162	0.0078	0.0385016	0.0678117	1.252	8416	0.0163	0.0078	0.0365394	0.0764861	1.254	8412
alr-MPA	Eubacteriales sp. HG3A.0983	0.0175	0.0085	0.0385065	0.0678117	1.252	8416	0.0175	0.0085	0.0396565	0.0811835	1.254	8412
alr-VPA	Erysipelatoclostridium sp. HG3A.0313	0.0364	0.0177	0.0395336	0.069531	1.331	8416	0.0206	0.0179	0.248131	0.340548	1.365	8412
alr-VPA	Clostridia sp. HG3A.0623	-0.0213	0.0103	0.039554	0.069531	1.331	8416	-0.0327	0.0104	0.00171141	0.00720342	1.365	8412
alr-MPA	Clostridiaceae sp. HG3A.1142	0.0125	0.0061	0.0397299	0.0697775	1.252	8416	0.0125	0.0061	0.0394049	0.0808381	1.254	8412
alr-SED	Firmicutes sp. HG3A.0923	-0.0172	0.0083	0.0399009	0.0698067	1.151	8416	-0.0087	0.0086	0.313435	0.405659	1.219	8412
alr-MPA	Eubacteriales sp. HG3A.0268	0.0414	0.0201	0.0398112	0.0698067	1.252	8416	0.0398	0.0201	0.0480605	0.0942456	1.254	8412
alr-VPA	Eubacteriales sp. HG3A.0432	0.0339	0.0165	0.0399367	0.0698067	1.331	8416	0.0235	0.0167	0.160064	0.239502	1.365	8412
alr-VPA	Eubacteriales sp. HG3A.0486	0.0265	0.0129	0.0398786	0.0698067	1.331	8416	0.0189	0.013	0.147336	0.225331	1.365	8412
alr-VPA	Eubacteriales sp. HG3A.0613	0.029	0.0141	0.039961	0.0698067	1.331	8416	0.0139	0.0143	0.329325	0.422028	1.365	8412
alr-VPA	Lachnospiraceae sp. HG3A.1271	-0.0124	0.0061	0.0399077	0.0698067	1.331	8416	-0.0072	0.0061	0.237532	0.328077	1.365	8412
alr-SED	[Ruminococcus] torques HG3A.0034	-0.0459	0.0224	0.0400581	0.0698694	1.151	8416	-0.0719	0.023	0.00175274	0.00733	1.219	8412
alr-MPA	Olsenella sp. GAM18 HG3A.0319	0.0435	0.0212	0.0400685	0.0698694	1.252	8416	0.0425	0.0212	0.0445325	0.0890194	1.254	8412
alr-MPA	Firmicutes sp. HG3A.0454	0.0523	0.0255	0.040214	0.0700606	1.252	8416	0.054	0.0254	0.0336035	0.0717586	1.254	8412
alr-SED	Clostridia sp. HG3A.0463	-0.0391	0.0191	0.040398	0.0703185	1.151	8416	0.0007	0.0196	0.973435	0.979958	1.219	8412
alr-VPA	Veillonellales sp. HG3A.1363	-0.0126	0.0061	0.0404643	0.0703711	1.331	8416	-0.0063	0.0062	0.308868	0.401077	1.365	8412
alr-VPA	Eubacteriales sp. HG3A.0637	0.0256	0.0125	0.040687	0.0706954	1.331	8416	0.0144	0.0127	0.256128	0.348341	1.365	8412
alr-MPA	Eggerthellales sp. HG3A.0122	0.0614	0.03	0.0409567	0.0710376	1.252	8416	0.0601	0.0301	0.0456053	0.0906998	1.254	8412
alr-VPA	Eubacteriales sp. HG3A.0490	0.0307	0.015	0.0409418	0.0710376	1.331	8416	0.0257	0.0152	0.0914428	0.154808	1.365	8412
alr-MPA	Eubacteriales sp. HG3A.0878	-0.0159	0.0078	0.0411651	0.0712327	1.252	8416	-0.0158	0.0077	0.0412768	0.0838851	1.254	8412
alr-VPA	Eubacteriales sp. HG3A.0221	0.0705	0.0345	0.0411284	0.0712327	1.331	8416	0.0728	0.035	0.037465	0.0780888	1.365	8412
alr-VPA	Eubacteriales sp. HG3A.0320	0.0411	0.0201	0.0411785	0.0712327	1.331	8416	0.0314	0.0204	0.122395	0.193867	1.365	8412
alr-MPA	Eubacteriales sp. HG3A.0757	0.0304	0.0149	0.0414925	0.0717123	1.252	8416	0.0309	0.0149	0.0382716	0.0792623	1.254	8412
alr-SED	Eubacteriales sp. HG3A.0976	-0.0134	0.0066	0.041564	0.0717724	1.151	8416	-0.0069	0.0067	0.303311	0.395967	1.219	8412
alr-MPA	Oscillospiraceae sp. HG3A.0429	-0.0336	0.0165	0.0417321	0.0719989	1.252	8416	-0.0329	0.0163	0.0439008	0.088027	1.254	8412
alr-VPA	Eubacteriales sp. HG3A.0976	0.0143	0.0071	0.0429807	0.0740877	1.331	8416	0.0099	0.0071	0.164213	0.243884	1.365	8412
alr-SED	Eubacteriales sp. HG3A.0887	-0.0197	0.0098	0.0430581	0.0741556	1.151	8416	-0.0114	0.01	0.257894	0.349525	1.219	8412
alr-VPA	Eubacteriales sp. HG3A.0606	0.0207	0.0102	0.04317	0.0742828	1.331	8416	0.0155	0.0103	0.134232	0.209221	1.365	8412
alr-VPA	Olsenella sp. GAM18 HG3A.0319	0.0441	0.0218	0.0434778	0.0747466	1.331	8416	0.0505	0.0221	0.0223773	0.0526243	1.365	8412
alr-SED	Eubacteriales sp. HG3A.0635	0.0246	0.0122	0.0436491	0.0748434	1.151	8416	0.0399	0.0125	0.00144337	0.00636322	1.219	8412
alr-SED	Eubacteriales sp. HG3A.0718	-0.0187	0.0093	0.0436437	0.0748434	1.151	8416	-0.0096	0.0096	0.316452	0.407941	1.219	8412
alr-MPA	Eubacteriales sp. HG3A.0514	0.0333	0.0165	0.0436313	0.0748434	1.252	8416	0.0331	0.0165	0.0447702	0.0893117	1.254	8412
alr-SED	Eubacteriales sp. HG3A.0163	0.0411	0.0204	0.0437608	0.0749691	1.151	8416	0.0851	0.0209	4.7027e-05	0.000510987	1.219	8412
alr-SED	Eubacteriales sp. HG3A.0367	0.036	0.0178	0.0439493	0.0752262	1.151	8416	0.0807	0.0183	9.99901e-06	0.000169809	1.219	8412
alr-MPA	Ruminococcus callidus HG3A.0247	0.0591	0.0293	0.0442014	0.0755913	1.252	8416	0.0585	0.0294	0.0465151	0.0923211	1.254	8412
alr-SED	Eubacteriales sp. HG3A.0565	-0.0257	0.0128	0.0444984	0.0760328	1.151	8416	-0.013	0.0131	0.321456	0.413301	1.219	8412
alr-SED	Erysipelotrichaceae sp. HG3A.0867	0.0166	0.0083	0.0447123	0.0763314	1.151	8416	0.0137	0.0085	0.107827	0.17637	1.219	8412
alr-MPA	Erysipelotrichales sp. HG3A.0283	-0.0386	0.0192	0.0447798	0.0763799	1.252	8416	-0.036	0.0191	0.0596491	0.110004	1.254	8412
alr-MPA	Eubacteriales sp. HG3A.0409	0.0361	0.018	0.0449774	0.0766499	1.252	8416	0.0354	0.018	0.0490539	0.0958022	1.254	8412
alr-MPA	Fusicatenibacter saccharivorans HG3A.0004	0.0373	0.0186	0.0452248	0.0770044	1.252	8416	0.0345	0.0185	0.0629197	0.115274	1.254	8412
alr-MPA	Desulfovibrio desulfuricans HG3A.0904	-0.0159	0.0079	0.0456701	0.0776948	1.252	8416	-0.0153	0.0079	0.0543216	0.1029	1.254	8412
alr-SED	Oscillibacter sp. HG3A.0734	-0.0264	0.0132	0.0458792	0.0779826	1.151	8416	-0.02	0.0136	0.141777	0.21854	1.219	8412
alr-SED	Eubacteriales sp. HG3A.0656	-0.0206	0.0103	0.0460117	0.0781398	1.151	8416	-0.0129	0.0106	0.226672	0.315531	1.219	8412
alr-MPA	Oscillospiraceae sp. HG3A.0142	-0.0482	0.0242	0.0460828	0.0781926	1.252	8416	-0.047	0.024	0.050532	0.0976152	1.254	8412
alr-SED	Eubacteriales sp. HG3A.0450	-0.0263	0.0132	0.0468065	0.0792828	1.151	8416	-0.0098	0.0136	0.472697	0.565326	1.219	8412
alr-MPA	Oscillospiraceae sp. HG3A.0576	-0.0247	0.0124	0.0468026	0.0792828	1.252	8416	-0.0244	0.0124	0.0490327	0.0958022	1.254	8412
alr-VPA	Firmicutes sp. HG3A.0501	0.0457	0.0231	0.0474525	0.0803074	1.331	8416	0.0244	0.0233	0.295658	0.38753	1.365	8412
alr-SED	Streptococcus australis HG3A.0310	-0.0294	0.0149	0.0476422	0.0805586	1.151	8416	-0.0275	0.0153	0.0725999	0.129486	1.219	8412
alr-VPA	Eubacteriales sp. HG3A.0614	0.0258	0.013	0.0483326	0.0816553	1.331	8416	0.0204	0.0132	0.121908	0.193715	1.365	8412
alr-MPA	Roseburia hominis HG3A.0035	0.0422	0.0214	0.0485015	0.0818698	1.252	8416	0.0407	0.0214	0.0571555	0.106107	1.254	8412
alr-VPA	Eubacteriales sp. HG3A.0013	0.0403	0.0205	0.049163	0.0829148	1.331	8416	0.0503	0.0207	0.0152158	0.0400492	1.365	8412
alr-VPA	Eubacteriales sp. HG3A.0190	-0.0424	0.0215	0.0493269	0.0831194	1.331	8416	-0.05	0.0218	0.0219753	0.0520216	1.365	8412
alr-SED	Eubacterium sp. HG3A.0248	-0.0379	0.0193	0.0497306	0.0837274	1.151	8416	-0.0356	0.0199	0.0737662	0.131088	1.219	8412
alr-VPA	Eubacteriales sp. HG3A.0902	0.0167	0.0085	0.0499542	0.0840315	1.331	8416	0.0144	0.0086	0.0949302	0.15846	1.365	8412
alr-VPA	Eubacteriales sp. HG3A.0910	0.015	0.0077	0.0500086	0.0840506	1.331	8416	0.0119	0.0078	0.125039	0.196619	1.365	8412
alr-MPA	Eubacteriales sp. HG3A.0229	0.046	0.0235	0.0501607	0.0842337	1.252	8416	0.0474	0.0234	0.0425568	0.0860388	1.254	8412
alr-VPA	Oscillospiraceae sp. HG3A.0135	0.0542	0.0277	0.0502281	0.0842745	1.331	8416	0.0598	0.028	0.0327223	0.0702271	1.365	8412
alr-MPA	Actinomyces sp. ICM58 HG3A.0410	-0.0279	0.0143	0.050499	0.0846562	1.252	8416	-0.0295	0.0142	0.0383939	0.0793473	1.254	8412
alr-VPA	Oscillospiraceae sp. HG3A.1133	-0.016	0.0082	0.0506023	0.0847566	1.331	8416	-0.0087	0.0083	0.293605	0.386163	1.365	8412
alr-SED	Eubacteriales sp. HG3A.0190	0.0391	0.02	0.0507619	0.0849512	1.151	8416	0.0531	0.0206	0.010056	0.0291817	1.219	8412
alr-MPA	Bacteria sp. HG3A.0708	0.0215	0.011	0.0508449	0.0850172	1.252	8416	0.0218	0.011	0.0474502	0.093701	1.254	8412
alr-MPA	Prevotella sp. 885 HG3A.0958	0.0224	0.0115	0.0510379	0.0852669	1.252	8416	0.0219	0.0115	0.056549	0.105482	1.254	8412
alr-SED	Eubacteriales sp. HG3A.0490	-0.0272	0.014	0.0513649	0.0857399	1.151	8416	-0.0222	0.0144	0.122788	0.194174	1.219	8412
alr-VPA	Eubacteriales sp. HG3A.0450	0.0277	0.0142	0.051477	0.0858536	1.331	8416	0.0158	0.0144	0.270616	0.361747	1.365	8412
alr-SED	Lachnospiraceae sp. HG3A.1005	0.014	0.0072	0.0517919	0.0863052	1.151	8416	0.0267	0.0074	0.000299689	0.00191899	1.219	8412
alr-MPA	Eubacteriales sp. HG3A.0664	-0.0195	0.01	0.0521005	0.0867454	1.252	8416	-0.0185	0.01	0.0652523	0.11889	1.254	8412
alr-SED	Bifidobacterium angulatum HG3A.0632	-0.0281	0.0145	0.052519	0.0873676	1.151	8416	-0.0236	0.0149	0.114633	0.185176	1.219	8412
alr-SED	Eubacteriales sp. HG3A.0709	0.0194	0.01	0.0525651	0.0873699	1.151	8416	0.0355	0.0103	0.000550906	0.00319264	1.219	8412
alr-SED	Lachnospiraceae sp. HG3A.0433	0.0269	0.0139	0.0528615	0.0877878	1.151	8416	0.0419	0.0143	0.00332834	0.0121956	1.219	8412
alr-MPA	Firmicutes sp. HG3A.0501	0.0432	0.0224	0.0531561	0.0882021	1.252	8416	0.0437	0.0223	0.0506872	0.0978183	1.254	8412
alr-VPA	Ruminococcus sp. AF21-42 HG3A.0111	0.0512	0.0265	0.0533039	0.0883723	1.331	8416	0.0664	0.0268	0.0132577	0.0360114	1.365	8412
alr-MPA	Clostridia sp. HG3A.1035	0.0137	0.0071	0.053828	0.0891222	1.252	8416	0.0136	0.0071	0.0551896	0.10394	1.254	8412
alr-VPA	Faecalibacterium prausnitzii HG3A.0029	0.0468	0.0243	0.0538475	0.0891222	1.331	8416	0.0687	0.0245	0.00497766	0.0166462	1.365	8412
alr-SED	[Clostridium] hylemonae HG3A.1580	0.0181	0.0094	0.0542212	0.0895719	1.151	8416	0.0226	0.0097	0.0195392	0.0480606	1.219	8412
alr-MPA	Eubacteriales sp. HG3A.0594	0.0262	0.0136	0.0542568	0.0895719	1.252	8416	0.0267	0.0136	0.04996	0.0971665	1.254	8412
alr-VPA	Clostridium sp. OM07-9AC HG3A.0448	0.0365	0.019	0.054232	0.0895719	1.331	8416	0.0253	0.0192	0.187996	0.272105	1.365	8412
alr-VPA	Eubacteriales sp. HG3A.0763	0.0167	0.0087	0.0548653	0.0905	1.331	8416	0.0112	0.0088	0.202437	0.289852	1.365	8412
alr-VPA	Rothia mucilaginosa HG3A.0559	-0.0252	0.0131	0.054987	0.0906241	1.331	8416	-0.0003	0.0132	0.982778	0.988345	1.365	8412
alr-SED	Eubacteriales sp. HG3A.0568	-0.0228	0.0119	0.0552625	0.0910014	1.151	8416	-0.0047	0.0122	0.702281	0.764524	1.219	8412
alr-MPA	Roseburia faecis HG3A.0058	0.0631	0.0329	0.0553545	0.0910761	1.252	8416	0.0601	0.0329	0.0676551	0.12257	1.254	8412
alr-SED	Eubacteriales sp. HG3A.1094	-0.0128	0.0067	0.0559295	0.0919448	1.151	8416	-0.0073	0.0069	0.291668	0.384624	1.219	8412
alr-SED	Eubacteriales sp. HG3A.0577	-0.0245	0.0129	0.0564427	0.0927103	1.151	8416	-0.0039	0.0132	0.766397	0.823761	1.219	8412
alr-MPA	Eubacteriales sp. HG3A.0600	0.0224	0.0118	0.0567915	0.0932049	1.252	8416	0.0234	0.0117	0.0448743	0.089428	1.254	8412
alr-MPA	Eubacterium sp. AF34-35BH HG3A.0231	0.0427	0.0225	0.0572821	0.0938826	1.252	8416	0.0427	0.0225	0.0577849	0.106869	1.254	8412
alr-MPA	Bacteria sp. HG3A.0483	0.028	0.0147	0.0573006	0.0938826	1.252	8416	0.0293	0.0146	0.0451319	0.0898497	1.254	8412
alr-SED	Coriobacteriia sp. HG3A.0488	-0.0257	0.0135	0.0576244	0.094334	1.151	8416	-0.0261	0.0139	0.0608286	0.111804	1.219	8412
alr-SED	Eubacterium sp. AF16-48 HG3A.0219	-0.0353	0.0186	0.0578197	0.0945745	1.151	8416	-0.0058	0.0191	0.761178	0.818602	1.219	8412
alr-SED	Eubacteriales sp. HG3A.0621	-0.0205	0.0108	0.0579173	0.0946547	1.151	8416	-0.0074	0.0111	0.503377	0.589032	1.219	8412
alr-VPA	Eubacteriales sp. HG3A.0530	-0.0261	0.0138	0.0580077	0.0947234	1.331	8416	-0.0388	0.0139	0.0052207	0.0173402	1.365	8412
alr-SED	Eubacteriales sp. HG3A.0548	0.0241	0.0127	0.0581522	0.0948008	1.151	8416	0.0529	0.013	4.67067e-05	0.000510987	1.219	8412
alr-MPA	Eubacteriales sp. HG3A.0428	0.0387	0.0204	0.0581304	0.0948008	1.252	8416	0.0393	0.0204	0.0541149	0.102608	1.254	8412
alr-MPA	Lachnospiraceae sp. HG3A.0772	-0.0208	0.011	0.0584748	0.0952472	1.252	8416	-0.02	0.011	0.0681963	0.123436	1.254	8412
alr-VPA	Bacteroidales sp. HG3A.0539	-0.0327	0.0173	0.0585546	0.0952976	1.331	8416	-0.0316	0.0175	0.0712084	0.127237	1.365	8412
alr-SED	Clostridia sp. HG3A.0272	-0.051	0.027	0.0588292	0.0955058	1.151	8416	0.0065	0.0276	0.814429	0.860704	1.219	8412
alr-VPA	Clostridium sp. AF34-10BH HG3A.0028	0.0466	0.0246	0.0587904	0.0955058	1.331	8416	0.051	0.025	0.0410407	0.0835792	1.365	8412
alr-VPA	Firmicutes sp. HG3A.0541	0.0306	0.0162	0.0587476	0.0955058	1.331	8416	0.0167	0.0164	0.309534	0.401674	1.365	8412
alr-MPA	Lactococcus cremoris subsp. tructae HG3A.0583	-0.0227	0.0121	0.0597528	0.0969246	1.252	8416	-0.024	0.012	0.0467206	0.092541	1.254	8412
alr-MPA	Eubacteriales sp. HG3A.0692	-0.0197	0.0105	0.0599493	0.097082	1.252	8416	-0.0201	0.0105	0.0543817	0.102914	1.254	8412
alr-VPA	Eubacteriales sp. HG3A.0441	0.0368	0.0195	0.059923	0.097082	1.331	8416	0.0173	0.0198	0.380969	0.473002	1.365	8412
alr-VPA	Eubacteriales sp. HG3A.0777	0.0161	0.0086	0.0602592	0.0975031	1.331	8416	0.0134	0.0087	0.122729	0.194174	1.365	8412
alr-SED	Oscillospiraceae sp. HG3A.0612	0.0227	0.0121	0.0612976	0.0991012	1.151	8416	0.0525	0.0124	2.23369e-05	0.000285123	1.219	8412
alr-MPA	Bacteria sp. HG3A.0500	0.0315	0.0168	0.0617688	0.0997804	1.252	8416	0.032	0.0168	0.0571513	0.106107	1.254	8412
alr-SED	Collinsella tanakaei HG3A.0850	0.016	0.0086	0.0618614	0.0998474	1.151	8416	0.0107	0.0088	0.222738	0.311611	1.219	8412
alr-VPA	Eubacteriales sp. HG3A.0061	0.0539	0.0289	0.0621727	0.100267	1.331	8416	0.0674	0.0292	0.020998	0.0502563	1.365	8412
alr-SED	Massilicoli timonensis HG3A.0932	0.0157	0.0084	0.0623123	0.100409	1.151	8416	0.0224	0.0086	0.00968412	0.0283555	1.219	8412
alr-MPA	Clostridia sp. HG3A.0140	0.0629	0.0338	0.0624483	0.100545	1.252	8416	0.067	0.0333	0.0438479	0.0880113	1.254	8412
alr-SED	Erysipelatoclostridium sp. HG3A.0313	-0.0306	0.0164	0.0625221	0.100581	1.151	8416	-0.0069	0.0169	0.682548	0.74861	1.219	8412
alr-MPA	Butyrivibrio crossotus HG3A.0413	0.0551	0.0296	0.0629012	0.101108	1.252	8416	0.0563	0.0296	0.0569826	0.106089	1.254	8412
alr-SED	Neglecta timonensis HG3A.0478	0.0259	0.0139	0.0630362	0.101242	1.151	8416	0.0406	0.0143	0.00467006	0.0158722	1.219	8412
alr-MPA	Veillonella dispar HG3A.0227	-0.036	0.0194	0.0635099	0.101918	1.252	8416	-0.038	0.0194	0.04989	0.0971665	1.254	8412
alr-VPA	Lachnospiraceae sp. HG3A.0725	-0.0223	0.0121	0.0638374	0.10236	1.331	8416	-0.0356	0.0122	0.00342277	0.0124482	1.365	8412
alr-MPA	Coriobacteriaceae sp. HG3A.1123	0.0107	0.0058	0.0642931	0.103006	1.252	8416	0.0108	0.0058	0.0611918	0.112235	1.254	8412
alr-SED	Lachnospiraceae sp. HG3A.0236	-0.0318	0.0172	0.0643701	0.103045	1.151	8416	-0.0043	0.0177	0.808429	0.856091	1.219	8412
alr-MPA	Eubacteriales sp. HG3A.0439	-0.0292	0.0158	0.0644946	0.10316	1.252	8416	-0.0275	0.0157	0.0795115	0.138401	1.254	8412
alr-VPA	Flavonifractor sp. An10 HG3A.0495	-0.0283	0.0153	0.0649784	0.103848	1.331	8416	-0.05	0.0155	0.00122885	0.00564692	1.365	8412
alr-MPA	Eubacteriales sp. HG3A.0509	0.0303	0.0164	0.0653724	0.104393	1.252	8416	0.0308	0.0164	0.0608068	0.111804	1.254	8412
alr-SED	Eubacteriales sp. HG3A.0871	0.0136	0.0074	0.0654835	0.104485	1.151	8416	0.0162	0.0076	0.0337905	0.0720447	1.219	8412
alr-SED	Firmicutes sp. HG3A.0454	-0.0449	0.0244	0.0658045	0.104911	1.151	8416	-0.0034	0.0251	0.891573	0.924417	1.219	8412
alr-SED	Clostridia sp. HG3A.0706	-0.022	0.012	0.0662823	0.105587	1.151	8416	-0.0081	0.0123	0.511943	0.597981	1.219	8412
alr-SED	Eubacteriales sp. HG3A.0044	-0.045	0.0245	0.0667282	0.10621	1.151	8416	-0.0607	0.0253	0.0162622	0.0423467	1.219	8412
alr-SED	Eubacteriales sp. HG3A.0514	-0.029	0.0158	0.066973	0.106513	1.151	8416	-0.0093	0.0163	0.567653	0.650602	1.219	8412
alr-SED	Coprococcus sp. AF21-14LB HG3A.1047	0.0119	0.0065	0.0674552	0.107193	1.151	8416	0.0014	0.0067	0.838541	0.880469	1.219	8412
alr-SED	Eubacteriales sp. HG3A.1227	-0.0088	0.0048	0.0675918	0.107323	1.151	8416	-0.0027	0.005	0.583489	0.662917	1.219	8412
alr-VPA	Lachnospiraceae sp. HG3A.0930	-0.0156	0.0085	0.0678836	0.107698	1.331	8416	-0.0186	0.0086	0.0307526	0.0669564	1.365	8412
alr-MPA	Bifidobacterium angulatum HG3A.0632	0.0276	0.0151	0.068638	0.108807	1.252	8416	0.0276	0.0151	0.0686124	0.123896	1.254	8412
alr-MPA	Clostridium sp. AF23-8 HG3A.0166	0.0691	0.038	0.0689313	0.109183	1.252	8416	0.0665	0.038	0.0803787	0.139662	1.254	8412
alr-VPA	Ruminococcus callidus HG3A.0247	0.055	0.0303	0.0693064	0.109629	1.331	8416	0.0649	0.0306	0.0341541	0.0724245	1.365	8412
alr-VPA	Clostridia sp. HG3A.0845	0.0165	0.0091	0.0693247	0.109629	1.331	8416	0.0114	0.0092	0.216581	0.305182	1.365	8412
alr-SED	Oscillospiraceae sp. HG3A.0207	-0.0404	0.0222	0.069468	0.109766	1.151	8416	0.0059	0.0228	0.797245	0.847588	1.219	8412
alr-SED	Eubacteriales sp. HG3A.0758	-0.0208	0.0115	0.0703648	0.111004	1.151	8416	-0.0085	0.0118	0.468785	0.561335	1.219	8412
alr-MPA	Bacteroides cellulosilyticus HG3A.0108	-0.0581	0.0321	0.0703139	0.111004	1.252	8416	-0.0559	0.032	0.0805304	0.139677	1.254	8412
alr-VPA	Lachnospiraceae sp. HG3A.0748	-0.0196	0.0108	0.0705255	0.111167	1.331	8416	-0.0266	0.011	0.0149892	0.0397608	1.365	8412
alr-VPA	Eubacteriales sp. HG3A.0601	0.02	0.0111	0.0707817	0.111481	1.331	8416	0.0175	0.0112	0.118365	0.190105	1.365	8412
alr-SED	Collinsella stercoris HG3A.1140	0.014	0.0078	0.0710304	0.111783	1.151	8416	0.0078	0.008	0.328183	0.420841	1.219	8412
alr-MPA	Eubacteriales sp. HG3A.0592	0.027	0.015	0.0718784	0.113026	1.252	8416	0.0276	0.015	0.0651789	0.11889	1.254	8412
alr-SED	Eubacteriales sp. HG3A.0457	-0.036	0.02	0.0719395	0.113031	1.151	8416	-0.0017	0.0205	0.932067	0.951519	1.219	8412
alr-SED	Clostridia sp. HG3A.0893	-0.0143	0.0079	0.0722109	0.113366	1.151	8416	-0.001	0.0082	0.901745	0.929835	1.219	8412
alr-VPA	Eubacteriales sp. HG3A.0291	0.0617	0.0344	0.0727052	0.114051	1.331	8416	0.0234	0.0348	0.501477	0.587513	1.365	8412
alr-SED	Firmicutes sp. HG3A.0341	-0.0353	0.0197	0.0730016	0.114424	1.151	8416	0.0105	0.0202	0.601857	0.677479	1.219	8412
alr-MPA	Eubacteriales sp. HG3A.0502	0.0264	0.0147	0.0731258	0.114527	1.252	8416	0.0271	0.0147	0.0653195	0.11889	1.254	8412
alr-SED	Anaeromassilibacillus sp. Marseille-P3371 HG3A.0304	0.0305	0.017	0.0737118	0.115352	1.151	8416	0.0347	0.0175	0.0480363	0.0942456	1.219	8412
alr-MPA	Lachnospiraceae sp. HG3A.0598	0.0219	0.0123	0.0741854	0.116	1.252	8416	0.0219	0.0123	0.0748079	0.132697	1.254	8412
alr-SED	Oscillospiraceae sp. HG3A.1241	0.0097	0.0054	0.0749248	0.116969	1.151	8416	0.0086	0.0056	0.125392	0.197016	1.219	8412
alr-VPA	Eubacteriales sp. HG3A.0300	0.0444	0.0249	0.0749217	0.116969	1.331	8416	0.0211	0.0252	0.402618	0.493605	1.365	8412
alr-VPA	Eubacteriales sp. HG3A.1244	0.0091	0.0051	0.0752904	0.117446	1.331	8416	0.0077	0.0052	0.13798	0.214209	1.365	8412
alr-MPA	Clostridia sp. HG3A.0508	0.0396	0.0223	0.0759544	0.118387	1.252	8416	0.0402	0.0222	0.070679	0.126639	1.254	8412
alr-VPA	Faecalibacterium prausnitzii HG3A.0017	0.0411	0.0232	0.0762581	0.118766	1.331	8416	0.0544	0.0235	0.0203047	0.0493222	1.365	8412
alr-SED	Eubacteriales sp. HG3A.0128	0.0379	0.0215	0.0776569	0.120848	1.151	8416	0.0046	0.0221	0.833239	0.876787	1.219	8412
alr-SED	Eubacteriales sp. HG3A.0755	0.018	0.0102	0.0778404	0.120916	1.151	8416	0.0299	0.0105	0.00434394	0.0149889	1.219	8412
alr-VPA	Eubacteriales sp. HG3A.0342	0.0333	0.0189	0.0778866	0.120916	1.331	8416	0.0132	0.0191	0.488756	0.57879	1.365	8412
alr-VPA	Eubacteriales sp. HG3A.1112	-0.0108	0.0061	0.0778	0.120916	1.331	8416	-0.0146	0.0062	0.0177076	0.0449129	1.365	8412
alr-MPA	[Ruminococcus] lactaris HG3A.0109	0.0562	0.032	0.0787996	0.122236	1.252	8416	0.0554	0.032	0.0832991	0.14346	1.254	8412
alr-VPA	Faecalibacterium sp. HG3A.0732	0.0206	0.0118	0.0794315	0.123119	1.331	8416	0.0192	0.0119	0.107066	0.175272	1.365	8412
alr-MPA	Lachnospiraceae sp. HG3A.0217	0.0495	0.0282	0.0794989	0.123126	1.252	8416	0.0493	0.0282	0.0809993	0.140117	1.254	8412
alr-SED	Eubacteriales sp. HG3A.0511	0.0249	0.0142	0.0795685	0.123136	1.151	8416	0.0604	0.0145	3.24367e-05	0.000383933	1.219	8412
alr-VPA	Oscillospiraceae sp. HG3A.0475	0.0322	0.0184	0.0796918	0.123229	1.331	8416	0.0166	0.0186	0.370944	0.463206	1.365	8412
alr-SED	Clostridia sp. HG3A.0828	-0.0172	0.0098	0.0806668	0.124638	1.151	8416	-0.0081	0.0101	0.42528	0.517866	1.219	8412
alr-VPA	Eubacteriales sp. HG3A.0985	-0.0123	0.0071	0.080919	0.124929	1.331	8416	-0.012	0.0072	0.0941299	0.157671	1.365	8412
alr-MPA	[Clostridium] spiroforme HG3A.0259	-0.031	0.0178	0.0810739	0.125041	1.252	8416	-0.0313	0.0178	0.0783588	0.13676	1.254	8412
alr-VPA	Firmicutes sp. HG3A.0923	0.0157	0.009	0.0811197	0.125041	1.331	8416	0.0095	0.0091	0.296496	0.388369	1.365	8412
alr-SED	Eubacteriales sp. HG3A.0333	-0.0464	0.0267	0.082415	0.126937	1.151	8416	-0.0225	0.0275	0.413635	0.505525	1.219	8412
alr-MPA	Eubacteriales sp. HG3A.0418	0.027	0.0156	0.0830761	0.127855	1.252	8416	0.0286	0.0155	0.0648622	0.118499	1.254	8412
alr-SED	Lachnospiraceae sp. HG3A.0625	0.0222	0.0128	0.0843881	0.129772	1.151	8416	0.0233	0.0132	0.0774911	0.13568	1.219	8412
alr-MPA	Eubacteriales sp. HG3A.0254	-0.0383	0.0222	0.0848536	0.130385	1.252	8416	-0.0392	0.0222	0.0765765	0.134987	1.254	8412
alr-MPA	Firmicutes sp. HG3A.0581	0.0214	0.0124	0.0857249	0.13162	1.252	8416	0.0213	0.0124	0.0867798	0.14884	1.254	8412
alr-SED	Eubacteriales sp. HG3A.0983	-0.0139	0.0081	0.0866229	0.132894	1.151	8416	-0.0099	0.0084	0.236171	0.326427	1.219	8412
alr-MPA	Clostridia sp. HG3A.0272	0.0482	0.0281	0.0867046	0.132915	1.252	8416	0.0494	0.028	0.0775316	0.13568	1.254	8412
alr-SED	Agathobaculum sp. HG3A.0679	0.0172	0.01	0.0870751	0.133379	1.151	8416	0.0214	0.0103	0.0382032	0.0792048	1.219	8412
alr-VPA	Bifidobacterium dentium HG3A.0579	-0.024	0.0141	0.0882932	0.135033	1.331	8416	-0.0078	0.0142	0.582824	0.662917	1.365	8412
alr-VPA	Eubacteriales sp. HG3A.1063	0.0168	0.0098	0.0882483	0.135033	1.331	8416	0.0095	0.01	0.340198	0.432841	1.365	8412
alr-VPA	Romboutsia timonensis HG3A.0053	0.0374	0.0219	0.0884922	0.135231	1.331	8416	0.0313	0.0222	0.159303	0.238771	1.365	8412
alr-VPA	Enteroscipio rubneri HG3A.0722	-0.0206	0.0121	0.088793	0.135585	1.331	8416	-0.0224	0.0123	0.0686564	0.123896	1.365	8412
alr-VPA	Lachnospiraceae sp. HG3A.0326	0.0423	0.0249	0.0891243	0.135911	1.331	8416	0.0396	0.0252	0.116015	0.187099	1.365	8412
alr-VPA	Veillonellaceae sp. HG3A.0504	0.045	0.0265	0.0891457	0.135911	1.331	8416	0.0542	0.0268	0.0433152	0.0873006	1.365	8412
alr-MPA	Eubacteriales sp. HG3A.1244	0.0085	0.005	0.0894972	0.13634	1.252	8416	0.0083	0.005	0.0941344	0.157671	1.254	8412
alr-SED	Eubacteriales sp. HG3A.0473	-0.0219	0.0129	0.0900921	0.137139	1.151	8416	-0.0084	0.0133	0.527098	0.611641	1.219	8412
alr-MPA	Peptostreptococcaceae sp. HG3A.0200	0.0407	0.0241	0.090634	0.137857	1.252	8416	0.0403	0.0241	0.0944847	0.158122	1.254	8412
alr-VPA	Eubacteriales sp. HG3A.0480	0.0225	0.0133	0.0909229	0.138189	1.331	8416	0.0215	0.0135	0.110084	0.179461	1.365	8412
alr-MPA	Eubacteriales sp. HG3A.0947	0.0169	0.01	0.0912136	0.138523	1.252	8416	0.0171	0.01	0.0887142	0.151318	1.254	8412
alr-SED	Eubacteriales sp. HG3A.0819	-0.0138	0.0082	0.0914296	0.138743	1.151	8416	-0.0138	0.0084	0.101191	0.167193	1.219	8412
alr-SED	Clostridiaceae sp. HG3A.0608	0.0192	0.0114	0.0916747	0.139007	1.151	8416	0.0345	0.0117	0.00325608	0.0119532	1.219	8412
alr-SED	Eubacteriales sp. HG3A.0847	0.0141	0.0084	0.0921229	0.139578	1.151	8416	0.0158	0.0086	0.0664142	0.120546	1.219	8412
alr-VPA	Clostridium sp. M62/1 HG3A.0354	-0.0293	0.0175	0.0931115	0.140966	1.331	8416	-0.0237	0.0177	0.180484	0.263639	1.365	8412
alr-MPA	Veillonella atypica HG3A.0357	-0.0287	0.0171	0.0934305	0.14134	1.252	8416	-0.0302	0.0171	0.0773513	0.13568	1.254	8412
alr-SED	Eubacteriales sp. HG3A.0715	-0.0191	0.0114	0.093674	0.141599	1.151	8416	-0.0053	0.0117	0.649816	0.719031	1.219	8412
alr-SED	Firmicutes sp. HG3A.0641	-0.0166	0.0099	0.0941992	0.142282	1.151	8416	-0.0055	0.0102	0.591051	0.669172	1.219	8412
alr-MPA	Phocaeicola plebeius HG3A.0423	0.0411	0.0246	0.0949733	0.143341	1.252	8416	0.0415	0.0247	0.0925567	0.155965	1.254	8412
alr-SED	Ruminococcus sp. AM42-11 HG3A.0002	0.0231	0.0139	0.0952097	0.143401	1.151	8416	0.001	0.0142	0.945963	0.961221	1.219	8412
alr-MPA	Alistipes shahii HG3A.0054	0.0447	0.0268	0.0951696	0.143401	1.252	8416	0.0451	0.0267	0.0914292	0.154808	1.254	8412
alr-VPA	Lachnospiraceae sp. HG3A.0975	-0.0137	0.0082	0.0952333	0.143401	1.331	8416	-0.0163	0.0083	0.0500012	0.0971665	1.365	8412
alr-MPA	Desulfovibrionales sp. HG3A.0462	0.0244	0.0146	0.0962266	0.144785	1.252	8416	0.025	0.0147	0.0877267	0.150149	1.254	8412
alr-SED	Eubacteriales sp. HG3A.0699	0.0151	0.0091	0.0964212	0.144966	1.151	8416	0.0227	0.0094	0.0153432	0.0402759	1.219	8412
alr-VPA	Phocaeicola coprocola HG3A.0351	-0.0492	0.0296	0.0967697	0.145378	1.331	8416	-0.0445	0.03	0.138301	0.214515	1.365	8412
alr-MPA	Eubacteriales sp. HG3A.0364	0.0345	0.0208	0.0971782	0.145879	1.252	8416	0.0337	0.0208	0.104623	0.172072	1.254	8412
alr-VPA	Lactococcus cremoris subsp. tructae HG3A.0583	-0.0206	0.0124	0.0978391	0.146759	1.331	8416	-0.0092	0.0126	0.465854	0.55851	1.365	8412
alr-VPA	Flintibacter sp. KGMB00164 HG3A.0374	-0.0331	0.02	0.0980812	0.146954	1.331	8416	-0.0366	0.0203	0.0711182	0.127192	1.365	8412
alr-VPA	Oscillospiraceae sp. HG3A.0437	0.0239	0.0144	0.0981196	0.146954	1.331	8416	0.0066	0.0146	0.652563	0.721254	1.365	8412
alr-SED	Oscillospiraceae sp. HG3A.0382	-0.0299	0.0181	0.0986565	0.147531	1.151	8416	-0.0255	0.0187	0.171055	0.252319	1.219	8412
alr-SED	Clostridia sp. HG3A.0841	-0.0176	0.0107	0.0986065	0.147531	1.151	8416	-0.0056	0.011	0.60934	0.683539	1.219	8412
alr-SED	Firmicutes sp. HG3A.1054	-0.0174	0.0105	0.0987646	0.14758	1.151	8416	-0.0026	0.0108	0.809188	0.856091	1.219	8412
alr-SED	Clostridia sp. HG3A.0508	-0.0353	0.0214	0.0988682	0.147622	1.151	8416	0.009	0.0219	0.682681	0.74861	1.219	8412
alr-SED	Lachnospiraceae sp. HG3A.1155	0.0092	0.0056	0.0995066	0.148462	1.151	8416	0.0135	0.0057	0.0186435	0.0464696	1.219	8412
alr-MPA	Haemophilus pittmaniae HG3A.1196	0.0093	0.0056	0.099664	0.148583	1.252	8416	0.0095	0.0056	0.0919219	0.155297	1.254	8412
alr-SED	Eubacteriales sp. HG3A.0288	-0.0279	0.017	0.100337	0.149472	1.151	8416	-0.0132	0.0175	0.450958	0.546015	1.219	8412
alr-VPA	Bacteria sp. HG3A.0708	0.0186	0.0114	0.100992	0.150333	1.331	8416	0.0098	0.0115	0.392559	0.484007	1.365	8412
alr-SED	Lachnospiraceae sp. HG3A.1271	0.0092	0.0056	0.101116	0.150403	1.151	8416	0.0023	0.0058	0.692498	0.75725	1.219	8412
alr-VPA	Clostridiaceae sp. HG3A.0491	-0.023	0.0141	0.101949	0.151527	1.331	8416	-0.0038	0.0142	0.786232	0.837996	1.365	8412
alr-SED	Phocaeicola massiliensis HG3A.0205	-0.0527	0.0323	0.102245	0.151852	1.151	8416	-0.0473	0.0332	0.154585	0.233131	1.219	8412
alr-VPA	Lachnospiraceae sp. HG3A.0246	0.0342	0.0209	0.10233	0.151862	1.331	8416	0.0246	0.0212	0.245753	0.338473	1.365	8412
alr-MPA	Streptococcus australis HG3A.0310	0.0253	0.0155	0.102462	0.151943	1.252	8416	0.0251	0.0155	0.105844	0.173708	1.254	8412
alr-MPA	Anaerostipes hadrus HG3A.0124	0.0486	0.0298	0.102583	0.152006	1.252	8416	0.0457	0.0298	0.1245	0.19593	1.254	8412
alr-MPA	Clostridia sp. HG3A.0756	0.0154	0.0094	0.102717	0.15209	1.252	8416	0.0161	0.0094	0.0877984	0.150149	1.254	8412
alr-MPA	Eubacteriales sp. HG3A.0149	0.0487	0.0299	0.103189	0.152673	1.252	8416	0.0524	0.0295	0.0759543	0.134243	1.254	8412
alr-MPA	Eubacteriales sp. HG3A.0443	0.0267	0.0164	0.103363	0.152815	1.252	8416	0.0268	0.0164	0.101425	0.1673	1.254	8412
alr-MPA	Lachnospiraceae sp. HG3A.1335	-0.0089	0.0055	0.103569	0.152945	1.252	8416	-0.009	0.0055	0.100142	0.165744	1.254	8412
alr-VPA	Acidaminococcus intestini HG3A.0407	-0.0409	0.0251	0.103608	0.152945	1.331	8416	-0.0214	0.0254	0.398977	0.490065	1.365	8412
alr-MPA	Eubacteriales sp. HG3A.0536	-0.0221	0.0136	0.103763	0.152964	1.252	8416	-0.0218	0.0136	0.108328	0.177042	1.254	8412
alr-VPA	Eubacteriales sp. HG3A.0983	0.0142	0.0087	0.103778	0.152964	1.331	8416	0.0108	0.0089	0.220473	0.309328	1.365	8412
alr-MPA	Eubacteriales sp. HG3A.1086	0.0128	0.0079	0.103921	0.15306	1.252	8416	0.0132	0.0079	0.0934632	0.156951	1.254	8412
alr-SED	Eubacteriales sp. HG3A.0908	-0.0122	0.0075	0.104066	0.153159	1.151	8416	-0.0043	0.0077	0.57823	0.660013	1.219	8412
alr-SED	Firmicutes sp. HG3A.0769	-0.0209	0.0129	0.105308	0.154753	1.151	8416	-0.0094	0.0133	0.48072	0.572365	1.219	8412
alr-MPA	Blastocystis sp. subtype 4 HG3A.0446	0.0248	0.0153	0.105287	0.154753	1.252	8416	0.0257	0.0153	0.0928961	0.156402	1.254	8412
alr-VPA	Intestinimonas massiliensis HG3A.0198	0.0322	0.0199	0.105948	0.155576	1.331	8416	-0.0135	0.0199	0.497104	0.584143	1.365	8412
alr-MPA	Oscillibacter sp. HG3A.0372	-0.0301	0.0186	0.106028	0.155576	1.252	8416	-0.0297	0.0186	0.109524	0.178846	1.254	8412
alr-SED	Eubacteriales sp. HG3A.0763	-0.013	0.0081	0.106274	0.155821	1.151	8416	-0.0061	0.0083	0.462254	0.554875	1.219	8412
alr-VPA	Eubacteriales sp. HG3A.0026	0.0368	0.0228	0.10721	0.157075	1.331	8416	0.0392	0.0231	0.0900776	0.153242	1.365	8412
alr-SED	Clostridia sp. HG3A.1053	-0.0098	0.0061	0.10735	0.157163	1.151	8416	-0.0012	0.0063	0.851469	0.891168	1.219	8412
alr-MPA	Eubacteriales sp. HG3A.0555	-0.0204	0.0127	0.107875	0.157813	1.252	8416	-0.0206	0.0126	0.103076	0.16988	1.254	8412
alr-MPA	Eubacterium sp. AM49-13BH HG3A.0251	0.0436	0.0271	0.108065	0.157972	1.252	8416	0.0451	0.0271	0.0959023	0.15981	1.254	8412
alr-MPA	Firmicutes sp. HG3A.0397	0.0311	0.0194	0.108368	0.158296	1.252	8416	0.0324	0.0193	0.0930134	0.156464	1.254	8412
alr-MPA	Anaerotruncus massiliensis HG3A.0460	-0.0252	0.0157	0.10847	0.158327	1.252	8416	-0.0242	0.0156	0.122002	0.193715	1.254	8412
alr-VPA	Oscillospiraceae sp. HG3A.0142	-0.0398	0.0249	0.109856	0.16023	1.331	8416	-0.0746	0.0251	0.00297003	0.0111333	1.365	8412
alr-SED	Pseudoflavonifractor sp. An184 HG3A.0253	0.0319	0.02	0.110253	0.160569	1.151	8416	0.0652	0.0205	0.00146086	0.00641139	1.219	8412
alr-VPA	Alistipes senegalensis HG3A.0141	0.0409	0.0256	0.110173	0.160569	1.331	8416	0.0128	0.0258	0.621607	0.694707	1.365	8412
alr-VPA	Eubacteriales sp. HG3A.0872	0.0127	0.008	0.110543	0.160872	1.331	8416	0.0087	0.0081	0.280408	0.373049	1.365	8412
alr-SED	Clostridia sp. HG3A.1141	-0.0092	0.0058	0.111405	0.162006	1.151	8416	-0.0054	0.0059	0.361212	0.45308	1.219	8412
alr-MPA	Ruminococcus sp. AF41-9 HG3A.0203	0.0398	0.025	0.111674	0.162277	1.252	8416	0.0385	0.025	0.123714	0.195321	1.254	8412
alr-VPA	Roseburia faecis HG3A.0058	0.0538	0.034	0.113267	0.164469	1.331	8416	0.0795	0.0343	0.0204646	0.0494035	1.365	8412
alr-SED	Streptococcus parasanguinis HG3A.0117	-0.0275	0.0174	0.113569	0.164771	1.151	8416	-0.0855	0.0177	1.42806e-06	3.9843e-05	1.219	8412
alr-MPA	Erysipelotrichales sp. HG3A.0809	-0.0143	0.009	0.113644	0.164771	1.252	8416	-0.014	0.009	0.12008	0.191755	1.254	8412
alr-SED	Eubacteriales sp. HG3A.0486	-0.0189	0.012	0.114185	0.165339	1.151	8416	-0.0078	0.0123	0.527395	0.611641	1.219	8412
alr-MPA	Eubacteriales sp. HG3A.1250	-0.0086	0.0054	0.114205	0.165339	1.252	8416	-0.0087	0.0054	0.110642	0.180069	1.254	8412
alr-MPA	Faecalibacterium sp. HG3A.0073	0.0421	0.0268	0.116509	0.168269	1.252	8416	0.0415	0.0268	0.122328	0.193867	1.254	8412
alr-VPA	Streptococcus australis HG3A.0310	0.0251	0.016	0.116574	0.168269	1.331	8416	0.0227	0.0162	0.161296	0.240283	1.365	8412
alr-VPA	Eubacteriales sp. HG3A.0440	0.0227	0.0145	0.11637	0.168269	1.331	8416	0.0161	0.0146	0.272406	0.363891	1.365	8412
alr-VPA	Lachnospiraceae sp. HG3A.1325	-0.0096	0.0061	0.11646	0.168269	1.331	8416	-0.0079	0.0062	0.20465	0.291919	1.365	8412
alr-MPA	Dorea phocaeensis HG3A.0865	-0.0154	0.0098	0.116917	0.16864	1.252	8416	-0.0153	0.0098	0.119475	0.191258	1.254	8412
alr-SED	Eubacteriales sp. HG3A.1199	0.0092	0.0059	0.11742	0.169122	1.151	8416	0.0053	0.006	0.375803	0.467987	1.219	8412
alr-VPA	Eubacteriales sp. HG3A.0353	-0.0261	0.0167	0.117424	0.169122	1.331	8416	-0.0365	0.0169	0.0304722	0.0666362	1.365	8412
alr-VPA	Eubacteriales sp. HG3A.1237	0.0127	0.0081	0.118223	0.170147	1.331	8416	0.0093	0.0082	0.257893	0.349525	1.365	8412
alr-SED	Eubacteriales sp. HG3A.0221	-0.0501	0.0321	0.11861	0.170578	1.151	8416	-0.0578	0.033	0.0802173	0.139505	1.219	8412
alr-MPA	Ruminococcus sp. HG3A.0126	0.0408	0.0263	0.120302	0.172885	1.252	8416	0.0412	0.0262	0.116559	0.187667	1.254	8412
alr-MPA	Clostridia sp. HG3A.0521	0.0208	0.0134	0.120841	0.173531	1.252	8416	0.0223	0.0134	0.0955538	0.159365	1.254	8412
alr-VPA	Bifidobacterium longum subsp. longum HG3A.0038	-0.0424	0.0274	0.121014	0.173653	1.331	8416	-0.0427	0.0277	0.12322	0.194699	1.365	8412
alr-MPA	Eubacteriales sp. HG3A.0621	0.0174	0.0112	0.122283	0.175344	1.252	8416	0.0173	0.0112	0.124018	0.195639	1.254	8412
alr-SED	Eubacteriales sp. HG3A.0609	-0.026	0.0168	0.122419	0.17541	1.151	8416	-0.0042	0.0173	0.809021	0.856091	1.219	8412
alr-MPA	Eubacteriales sp. HG3A.0758	0.0185	0.012	0.123283	0.17639	1.252	8416	0.0185	0.012	0.121928	0.193715	1.254	8412
alr-MPA	Lachnospiraceae sp. HG3A.1155	0.009	0.0058	0.123262	0.17639	1.252	8416	0.009	0.0058	0.120946	0.192822	1.254	8412
alr-VPA	Desulfovibrionales sp. HG3A.0462	0.0233	0.0151	0.123503	0.176575	1.331	8416	0.0181	0.0153	0.235513	0.325748	1.365	8412
alr-MPA	Intestinibacter bartlettii HG3A.0115	0.0392	0.0255	0.124228	0.177067	1.252	8416	0.0378	0.0255	0.137488	0.213955	1.254	8412
alr-MPA	Bacteria sp. HG3A.0218	-0.0376	0.0244	0.124131	0.177067	1.252	8416	-0.0355	0.0243	0.144919	0.222681	1.254	8412
alr-MPA	Clostridiaceae sp. HG3A.0431	-0.0279	0.0181	0.12422	0.177067	1.252	8416	-0.0287	0.018	0.111167	0.180623	1.254	8412
alr-MPA	Eubacteriales sp. HG3A.0917	-0.014	0.0091	0.1243	0.177067	1.252	8416	-0.0132	0.0091	0.145581	0.223171	1.254	8412
alr-MPA	Firmicutes sp. HG3A.0923	0.0134	0.0087	0.124227	0.177067	1.252	8416	0.0136	0.0087	0.118822	0.190682	1.254	8412
alr-VPA	Prevotella sp. 885 HG3A.0958	0.0181	0.0118	0.126212	0.179659	1.331	8416	0.0235	0.012	0.0499102	0.0971665	1.365	8412
alr-SED	Slackia isoflavoniconvertens HG3A.0160	-0.0387	0.0254	0.126698	0.179958	1.151	8416	-0.0552	0.0261	0.0345576	0.0728845	1.219	8412
alr-VPA	Streptococcus parasanguinis HG3A.0117	-0.0286	0.0187	0.126689	0.179958	1.331	8416	0.0092	0.0187	0.621786	0.694707	1.365	8412
alr-VPA	Eubacteriales sp. HG3A.0914	0.014	0.0092	0.126685	0.179958	1.331	8416	0.0059	0.0093	0.526662	0.611633	1.365	8412
alr-VPA	Lachnoclostridium edouardi HG3A.0766	-0.0152	0.0099	0.127046	0.18032	1.331	8416	-0.0112	0.0101	0.265883	0.356396	1.365	8412
alr-SED	Erysipelotrichales sp. HG3A.1207	0.0079	0.0052	0.128039	0.181597	1.151	8416	0.0075	0.0054	0.164168	0.243884	1.219	8412
alr-SED	Eubacterium sp. AF17-7 HG3A.0165	-0.0359	0.0237	0.129581	0.183652	1.151	8416	-0.0046	0.0243	0.849742	0.889837	1.219	8412
alr-MPA	Barnesiella intestinihominis HG3A.0055	0.044	0.0291	0.130463	0.184767	1.252	8416	0.0463	0.029	0.110295	0.179655	1.254	8412
alr-MPA	Clostridia sp. HG3A.0787	0.0144	0.0095	0.130776	0.185077	1.252	8416	0.0147	0.0095	0.122135	0.193769	1.254	8412
alr-SED	Eubacteriales sp. HG3A.0197	-0.0345	0.0229	0.131801	0.186392	1.151	8416	0.0023	0.0235	0.920794	0.9435	1.219	8412
alr-MPA	Eubacteriales sp. HG3A.0419	-0.0217	0.0144	0.132644	0.187313	1.252	8416	-0.0201	0.0144	0.160898	0.240056	1.254	8412
alr-VPA	Phocaeicola plebeius HG3A.0278	-0.0488	0.0324	0.132637	0.187313	1.331	8416	-0.0625	0.0329	0.0572179	0.106122	1.365	8412
alr-MPA	Amedibacillus dolichus HG3A.0798	-0.014	0.0093	0.13306	0.187764	1.252	8416	-0.0147	0.0093	0.112756	0.182565	1.254	8412
alr-MPA	Oscillospiraceae sp. HG3A.0104	-0.0263	0.0175	0.133422	0.188004	1.252	8416	-0.0247	0.0175	0.157901	0.237399	1.254	8412
alr-VPA	Bacteroidales sp. HG3A.0379	0.0285	0.019	0.133387	0.188004	1.331	8416	0.0081	0.0192	0.673948	0.740698	1.365	8412
alr-VPA	Eubacteriales sp. HG3A.0103	0.0245	0.0164	0.134214	0.188848	1.331	8416	0.0213	0.0166	0.198112	0.285124	1.365	8412
alr-VPA	Eubacteriales sp. HG3A.0328	0.0289	0.0193	0.134188	0.188848	1.331	8416	0.0138	0.0195	0.478131	0.570079	1.365	8412
alr-VPA	Actinomyces sp. ICM58 HG3A.0410	-0.022	0.0147	0.134701	0.189397	1.331	8416	-0.0051	0.0149	0.731136	0.791524	1.365	8412
alr-SED	Eubacteriales sp. HG3A.0474	-0.0279	0.0187	0.13519	0.189947	1.151	8416	0.008	0.0192	0.674501	0.740889	1.219	8412
alr-VPA	Clostridia sp. HG3A.1205	0.0084	0.0057	0.138642	0.194657	1.331	8416	0.0064	0.0057	0.264855	0.355751	1.365	8412
alr-MPA	Eubacteriales sp. HG3A.0709	-0.0155	0.0105	0.139002	0.195023	1.252	8416	-0.0151	0.0104	0.148677	0.226848	1.254	8412
alr-SED	Eubacteriales sp. HG3A.0342	-0.0258	0.0175	0.141168	0.197919	1.151	8416	0.0023	0.018	0.898922	0.92895	1.219	8412
alr-SED	Bacteroidales sp. HG3A.0517	-0.0385	0.0262	0.141591	0.198227	1.151	8416	-0.0236	0.027	0.382098	0.473801	1.219	8412
alr-MPA	Desulfovibrionaceae sp. HG3A.0833	0.0136	0.0093	0.141561	0.198227	1.252	8416	0.0137	0.0093	0.138812	0.214647	1.254	8412
alr-MPA	Eubacteriales sp. HG3A.0069	0.0331	0.0225	0.141886	0.198485	1.252	8416	0.0338	0.0224	0.130419	0.204093	1.254	8412
alr-MPA	Eubacteriales sp. HG3A.0349	0.027	0.0184	0.141978	0.198485	1.252	8416	0.0276	0.0184	0.133028	0.207842	1.254	8412
alr-SED	Eubacteriales sp. HG3A.0785	-0.0167	0.0114	0.142088	0.198497	1.151	8416	-0.0088	0.0117	0.450754	0.546015	1.219	8412
alr-SED	Prevotella sp. HG3A.1175	0.0116	0.0079	0.142198	0.198508	1.151	8416	0.0057	0.0082	0.487434	0.577645	1.219	8412
alr-MPA	Eubacteriales sp. HG3A.0334	0.0405	0.0276	0.142354	0.198584	1.252	8416	0.042	0.0276	0.127959	0.200727	1.254	8412
alr-VPA	Oscillospiraceae sp. HG3A.1241	-0.0086	0.0059	0.144134	0.200923	1.331	8416	-0.0075	0.0059	0.208959	0.296152	1.365	8412
alr-MPA	Eubacteriales sp. HG3A.0873	-0.0114	0.0078	0.144418	0.201176	1.252	8416	-0.0112	0.0078	0.150039	0.228392	1.254	8412
alr-VPA	Collinsella stercoris HG3A.1140	-0.0122	0.0084	0.145093	0.201973	1.331	8416	-0.0079	0.0085	0.351587	0.443859	1.365	8412
alr-VPA	Eubacteriales sp. HG3A.0621	0.0169	0.0116	0.145405	0.202262	1.331	8416	0.0065	0.0117	0.57961	0.660816	1.365	8412
alr-MPA	Eubacterium ramulus HG3A.0068	0.0322	0.0222	0.14642	0.203529	1.252	8416	0.0296	0.0221	0.181497	0.264526	1.254	8412
alr-SED	Oscillibacter sp. HG3A.0245	-0.0337	0.0233	0.146953	0.204124	1.151	8416	0.0046	0.0239	0.847656	0.889083	1.219	8412
alr-SED	Eubacteriales sp. HG3A.0309	-0.0274	0.0189	0.147171	0.204282	1.151	8416	-0.0099	0.0194	0.608404	0.683274	1.219	8412
alr-VPA	Oscillospiraceae sp. HG3A.0683	0.0185	0.0127	0.147352	0.204388	1.331	8416	0.0163	0.0129	0.205483	0.292712	1.365	8412
alr-MPA	Oscillospiraceae sp. HG3A.0380	0.0228	0.0157	0.148077	0.205248	1.252	8416	0.0228	0.0158	0.14826	0.226407	1.254	8412
alr-MPA	Eubacteriales sp. HG3A.0474	0.0281	0.0195	0.148868	0.205906	1.252	8416	0.0294	0.0194	0.130089	0.203741	1.254	8412
alr-VPA	Eubacteriales sp. HG3A.0551	0.0184	0.0127	0.148771	0.205906	1.331	8416	0.0077	0.0128	0.548377	0.632968	1.365	8412
alr-VPA	Haemophilus pittmaniae HG3A.1196	0.0084	0.0058	0.148788	0.205906	1.331	8416	0.0084	0.0059	0.152235	0.230578	1.365	8412
alr-SED	Eubacteriales sp. HG3A.0530	0.0185	0.0128	0.149045	0.206004	1.151	8416	0.038	0.0131	0.00378295	0.0135066	1.219	8412
alr-SED	Alistipes shahii HG3A.0054	-0.037	0.0257	0.149773	0.206865	1.151	8416	0.0128	0.0263	0.625845	0.697286	1.219	8412
alr-VPA	Anaeromassilibacillus sp. Marseille-P3371 HG3A.0304	-0.0263	0.0183	0.150616	0.207881	1.331	8416	-0.0273	0.0186	0.142093	0.218854	1.365	8412
alr-MPA	Collinsella sp. AF08-23 HG3A.1036	-0.0104	0.0072	0.151798	0.209366	1.252	8416	-0.0104	0.0072	0.149259	0.227558	1.254	8412
alr-MPA	Butyricicoccus sp. HG3A.0008	0.0219	0.0153	0.152529	0.210225	1.252	8416	0.0196	0.0152	0.197267	0.284116	1.254	8412
alr-SED	Lachnospiraceae sp. HG3A.0667	0.0145	0.0102	0.152686	0.210293	1.151	8416	0.0163	0.0105	0.11919	0.191017	1.219	8412
alr-SED	Streptococcus mutans HG3A.0677	0.0158	0.011	0.152914	0.210459	1.151	8416	-0.0198	0.0112	0.0784414	0.136782	1.219	8412
alr-MPA	Firmicutes sp. HG3A.0541	0.0224	0.0157	0.15405	0.211874	1.252	8416	0.0235	0.0157	0.135238	0.210621	1.254	8412
alr-VPA	Oscillospiraceae sp. HG3A.0098	-0.023	0.0161	0.15424	0.211985	1.331	8416	-0.0197	0.0163	0.226591	0.315531	1.365	8412
alr-MPA	Eubacteriales sp. HG3A.0457	0.0297	0.0209	0.154436	0.212105	1.252	8416	0.0324	0.0208	0.119227	0.191017	1.254	8412
alr-MPA	Clostridia sp. HG3A.0996	0.0112	0.0079	0.155683	0.213668	1.252	8416	0.0117	0.0079	0.138593	0.214515	1.254	8412
alr-SED	Eubacteriales sp. HG3A.0364	-0.0283	0.0199	0.156332	0.214407	1.151	8416	-0.0132	0.0205	0.520401	0.605687	1.219	8412
alr-VPA	Eubacteriales sp. HG3A.0123	-0.0367	0.0259	0.157134	0.215356	1.331	8416	-0.0075	0.0262	0.774183	0.828936	1.365	8412
alr-VPA	[Clostridium] spiroforme HG3A.0259	-0.0259	0.0183	0.158306	0.21681	1.331	8416	-0.0215	0.0186	0.246446	0.338896	1.365	8412
alr-SED	Clostridia sp. HG3A.0756	-0.0127	0.0091	0.159979	0.218948	1.151	8416	0.004	0.0093	0.664015	0.73184	1.219	8412
alr-VPA	Oscillibacter sp. HG3A.0734	0.02	0.0142	0.160218	0.219121	1.331	8416	0.0143	0.0144	0.322043	0.413783	1.365	8412
alr-MPA	Clostridia sp. HG3A.0741	0.0136	0.0098	0.162193	0.221558	1.252	8416	0.014	0.0097	0.151106	0.229479	1.254	8412
alr-VPA	Eubacteriales sp. HG3A.0947	0.0144	0.0103	0.162226	0.221558	1.331	8416	0.0117	0.0105	0.261923	0.353027	1.365	8412
alr-SED	Eubacteriales sp. HG3A.0907	-0.0085	0.0061	0.162803	0.22219	1.151	8416	-0.006	0.0063	0.340422	0.432841	1.219	8412
alr-SED	Bifidobacterium dentium HG3A.0579	0.0183	0.0131	0.163061	0.222388	1.151	8416	-0.0063	0.0134	0.636613	0.70644	1.219	8412
alr-MPA	Blautia obeum HG3A.0001	-0.0211	0.0152	0.164497	0.224189	1.252	8416	-0.0234	0.0149	0.117973	0.189631	1.254	8412
alr-VPA	Gordonibacter urolithinfaciens HG3A.0420	-0.0216	0.0156	0.164725	0.224342	1.331	8416	-0.0128	0.0157	0.414665	0.506467	1.365	8412
alr-VPA	Eubacteriales sp. HG3A.0908	0.0112	0.008	0.165199	0.224832	1.331	8416	0.0053	0.0081	0.514832	0.59992	1.365	8412
alr-MPA	Lachnospiraceae sp. HG3A.0748	-0.0146	0.0105	0.16563	0.225261	1.252	8416	-0.014	0.0105	0.180759	0.263707	1.254	8412
alr-SED	Holdemanella sp. HG3A.0366	-0.0348	0.0255	0.171682	0.23333	1.151	8416	-0.0504	0.0262	0.0545723	0.103075	1.219	8412
alr-SED	Oscillospiraceae sp. HG3A.0437	-0.0183	0.0134	0.172311	0.234022	1.151	8416	0.0068	0.0138	0.622509	0.695117	1.219	8412
alr-SED	Firmicutes sp. HG3A.0874	-0.0109	0.008	0.172845	0.234584	1.151	8416	-0.003	0.0082	0.711785	0.774007	1.219	8412
alr-SED	Eubacteriales sp. HG3A.0311	0.0221	0.0162	0.173069	0.234724	1.151	8416	0.0843	0.0164	2.89478e-07	1.15377e-05	1.219	8412
alr-SED	Oscillospiraceae sp. HG3A.0806	-0.0171	0.0126	0.17409	0.235946	1.151	8416	-0.0175	0.013	0.177927	0.260293	1.219	8412
alr-VPA	Methanobrevibacter smithii HG3A.0152	0.0475	0.035	0.174414	0.236221	1.331	8416	-0.0035	0.0352	0.920076	0.943259	1.365	8412
alr-MPA	Eubacteriales sp. HG3A.0528	0.0229	0.0169	0.174969	0.236808	1.252	8416	0.0231	0.0169	0.170173	0.251207	1.254	8412
alr-MPA	Eubacteriales sp. HG3A.0305	0.0427	0.0318	0.179522	0.242802	1.252	8416	0.0439	0.0317	0.16639	0.246368	1.254	8412
alr-SED	Veillonellales sp. HG3A.1363	-0.0076	0.0057	0.180486	0.243937	1.151	8416	-0.0177	0.0059	0.00254705	0.00988943	1.219	8412
alr-SED	Eubacteriales sp. HG3A.0730	-0.0152	0.0113	0.181254	0.244806	1.151	8416	-0.0029	0.0117	0.803382	0.853122	1.219	8412
alr-MPA	Clostridia sp. HG3A.0706	0.0167	0.0125	0.182644	0.246513	1.252	8416	0.0175	0.0125	0.160826	0.240056	1.254	8412
alr-VPA	Lachnospiraceae sp. HG3A.1155	0.008	0.006	0.184189	0.248426	1.331	8416	0.0047	0.0061	0.437392	0.531897	1.365	8412
alr-VPA	Clostridia sp. HG3A.1188	-0.0082	0.0062	0.186852	0.251844	1.331	8416	-0.0088	0.0063	0.160159	0.239502	1.365	8412
alr-MPA	Eubacteriales sp. HG3A.0335	-0.0263	0.02	0.187305	0.25228	1.252	8416	-0.0262	0.0199	0.188091	0.272105	1.254	8412
alr-VPA	Eubacteriales sp. HG3A.0434	-0.0193	0.0147	0.188603	0.253854	1.331	8416	-0.0296	0.0149	0.0464094	0.0922051	1.365	8412
alr-SED	Clostridia sp. HG3A.0564	-0.0162	0.0124	0.189865	0.254956	1.151	8416	-0.0046	0.0127	0.718485	0.77999	1.219	8412
alr-SED	Eubacteriales sp. HG3A.0821	-0.0129	0.0099	0.189806	0.254956	1.151	8416	-0.0032	0.0101	0.752344	0.809993	1.219	8412
alr-MPA	Oscillospiraceae sp. HG3A.0507	0.0182	0.0139	0.189944	0.254956	1.252	8416	0.0183	0.0139	0.186875	0.270948	1.254	8412
alr-VPA	Eggerthellaceae sp. HG3A.0171	0.0195	0.0149	0.189828	0.254956	1.331	8416	0.002	0.015	0.891757	0.924417	1.365	8412
alr-SED	Firmicutes sp. HG3A.0581	-0.0156	0.0119	0.190858	0.256007	1.151	8416	-0.0006	0.0123	0.963915	0.973384	1.219	8412
alr-SED	Eubacteriales sp. HG3A.0193	0.0236	0.018	0.191325	0.256457	1.151	8416	0.0691	0.0185	0.000185904	0.0013447	1.219	8412
alr-VPA	Cloacibacillus evryensis HG3A.0566	-0.0173	0.0133	0.192324	0.257619	1.331	8416	-0.0328	0.0134	0.0144888	0.038976	1.365	8412
alr-MPA	Eubacteriales sp. HG3A.0976	0.0089	0.0068	0.192589	0.257798	1.252	8416	0.0092	0.0068	0.178805	0.261382	1.254	8412
alr-MPA	Intestinimonas butyriciproducens HG3A.0187	-0.0228	0.0176	0.193352	0.258642	1.252	8416	-0.0212	0.0175	0.227636	0.316647	1.254	8412
alr-VPA	Phocaeicola plebeius HG3A.0423	-0.033	0.0254	0.194251	0.259667	1.331	8416	-0.0431	0.0257	0.0936091	0.157061	1.365	8412
alr-MPA	Subdoligranulum sp. APC924/74 HG3A.0015	0.0309	0.0238	0.19477	0.259878	1.252	8416	0.0293	0.0238	0.218896	0.307778	1.254	8412
alr-MPA	Eubacteriales sp. HG3A.1084	-0.0072	0.0056	0.194807	0.259878	1.252	8416	-0.0074	0.0056	0.183948	0.2673	1.254	8412
alr-VPA	Eubacteriales sp. HG3A.1101	-0.0094	0.0072	0.194808	0.259878	1.331	8416	-0.0133	0.0073	0.069575	0.12512	1.365	8412
alr-VPA	Bilophila wadsworthia HG3A.0049	-0.0294	0.0227	0.195424	0.260521	1.331	8416	-0.029	0.023	0.207342	0.2945	1.365	8412
alr-MPA	Clostridium sp. TM06-18 HG3A.0048	0.0272	0.021	0.195892	0.260966	1.252	8416	0.0251	0.0208	0.228844	0.317649	1.254	8412
alr-SED	[Clostridium] spiroforme HG3A.0259	-0.022	0.017	0.196777	0.261967	1.151	8416	-0.0278	0.0175	0.112693	0.182565	1.219	8412
[truncated: 486 more rows]

## Sheet: Table S4
Table S4. Heterogeneity between MPA and VPA regression coefficients in the main model. The heterogeneity of regression coefficients for additive log-ratio (alr) transformed MPA and VPA was assessed for those species associated with either MPA, VPA or both in the main model (q-value<0.05). Metagenomic species: lowest taxonomic rank available to annotate the species and the unique identifier
[truncated: 550 more rows]

[truncated: 3 more sheets: Table S5, Table S6, Table S7]
